# Supplementary material for: N,N′-Bis[3,5-bis­(2,6-diisopropyl­phen­yl)phen­yl]butane-2,3-diimine
Source: Acta Crystallogr Sect E Struct Rep Online. 2011 Aug 11;67(Pt 9):o2281. doi: 10.1107/S1600536811031254 (PMC3200583; doi:10.1107/S1600536811031254)
Supplement: Supplementary file 1 [file e-67-o2281-sup1.cif]

##############################################################################
#                                                                            #
# This CIF contains the data in a paper accepted for publication in          #
# Acta Crystallographica Section E. It conforms to the requirements of       #
# Notes for Authors for Acta Crystallographica Section E, and has been       #
# peer reviewed under the auspices of the IUCr Commission on Journals.       #
#                                                                            #
# Full details of the Crystallographic Information File format               #
# are given in the paper "The Crystallographic Information File (CIF):       #
# a New Standard Archive File for Crystallography" by S. R. Hall, F. H.      #
# Allen and I. D. Brown [Acta Cryst. (1991), A47, 655-685].                  #
#                                                                            #
# The current version of the core CIF dictionary is obtainable from          #
# ftp://ftp.iucr.org/pub/cif_core.dic.                                       #
#                                                                            #
# Software is freely available for graphical display of the structure(s)     #
# in this CIF. For information consult the CIF software page                 #
# http://www.iucr.org/resources/cif/software.                                #
#                                                                            #
# This file may be used for bona fide research purposes within the           #
# scientific community so long as proper attribution is given to the journal # 
# article from which it was obtained.                                        #
#                                                                            #
##############################################################################
data_global
_audit_creation_method     SHELXL-97
_journal_date_recd_electronic     2011-07-26
_journal_date_accepted     2011-08-02
_journal_name_full     'Acta Crystallographica, Section E'
_journal_year     2011
_journal_volume     67
_journal_issue      9
_journal_page_first     o2281
_journal_page_last     o2281
_journal_paper_category     QO
_journal_coeditor_code     LH5297
_publ_contact_author
;
    Masood Parvez
    Department of Chemistry
    University of Calgary
    2500 University Drive N.W.
    Calgary, Alberta, Canada T2N 1N4
;
_publ_contact_author_email     ' parvez@ucalgary.ca '
_publ_contact_author_fax     ' (403)289-9488 '
_publ_contact_author_phone     ' (403)220-5348 '
_publ_section_title
;
<i>N</i>,<i>N</i>'-Bis[3,5-bis(2,6-diisopropylphenyl)phenyl]butane-2,3-diimine
;
loop_
    _publ_author_name
    _publ_author_address
    'Lohr, Tracy L.'
;
Department of Chemistry
The University of Calgary
2500 University Drive NW
Calgary
Alberta
Canada  T2N 1N4
;
    'Piers, Warren E.'
;
Department of Chemistry
The University of Calgary
2500 University Drive NW
Calgary
Alberta
Canada  T2N 1N4
;
    'Parvez, Masood'
;
Department of Chemistry
The University of Calgary
2500 University Drive NW
Calgary
Alberta
Canada  T2N 1N4
;
data_I
_chemical_name_systematic
;
<i>N</i>,<i>N</i>'-Bis[3,5-bis(2,6-diisopropylphenyl)phenyl]butane-2,3-diimine
;
_chemical_name_common     ?
_chemical_formula_moiety     'C64 H80 N2'
_chemical_formula_sum     'C64 H80 N2'
_chemical_formula_iupac     'C64 H80 N2'
_chemical_formula_weight     877.30
_chemical_melting_point     ?
_symmetry_cell_setting     triclinic
_symmetry_space_group_name_H-M     'P -1'
_symmetry_space_group_name_Hall     '-P 1'
loop_
    _symmetry_equiv_pos_as_xyz
    'x, y, z'
    '-x, -y, -z'
_cell_length_a     8.512(3)
_cell_length_b     11.513(3)
_cell_length_c     16.501(6)
_cell_angle_alpha     101.456(18)
_cell_angle_beta     97.471(13)
_cell_angle_gamma     99.505(17)
_cell_volume     1540.8(9)
_cell_formula_units_Z     1
_cell_measurement_reflns_used     6423
_cell_measurement_theta_min     1.0
_cell_measurement_theta_max     25.4
_cell_measurement_temperature     173(2)
_exptl_crystal_description     'Prism'
_exptl_crystal_colour     'Pale yellow'
_exptl_crystal_size_max     0.16
_exptl_crystal_size_mid     0.14
_exptl_crystal_size_min     0.06
_exptl_crystal_density_diffrn     0.945
_exptl_crystal_density_meas     ?
_exptl_crystal_density_method     'not measured'
_exptl_crystal_F_000     478
_exptl_absorpt_coefficient_mu     0.054
_exptl_absorpt_correction_type     multi-scan
_exptl_absorpt_process_details     '(SORTAV; Blessing, 1997)'
_exptl_absorpt_correction_T_min     0.992
_exptl_absorpt_correction_T_max     0.997
_exptl_special_details
;
^1^H NMR (400 MHz, CDCl~3~): \d = 1.08 (d, 24H, CH(C<i>H</i>~3~)~2~),
1.15 (d, 24H, CH(C<i>H</i>~3~)~2~), 2.23 (s, 6H, N\\db C--C<i>H</i>~3~),
2.84 (m, 8H, C<i>H</i>(CH~3~)~2~),  6.62 (d, 4H, Ar--H),
6.79 (t, 2H, Ar--H), 7.21 (d, 8H, Ar-H), 7.34 (t, 4H, Ar--H).
^13^C NMR (100 MHz, CDCl~3~): \d = 15.64 (N\\db C--<i>C</i>H~3~),
24.31 (CH(<i>C</i>H~3~)~2~), 24.44 (CH(<i>C</i>H~3~)~2~),
30.65 (<i>C</i>H(CH~3~)~2~), 118.09 (Ar--CH), 122.71 (Ar--CH),
126.91 (Ar--CH), 128.09 (Ar--CH), 139.08 (Ar--C), 141.66 (Ar--C),
146.84 (Ar--C), 150.89 (Ar--C), 169.06 (N\\db <i>C</i>--CH~3~).
;
_diffrn_ambient_temperature     173(2)
_diffrn_radiation_type     MoK\a
_diffrn_radiation_wavelength     0.71073
_diffrn_radiation_source     'fine-focus sealed tube'
_diffrn_radiation_monochromator     graphite
_diffrn_measurement_device_type
                'Nonius KappaCCD diffractometer with Bruker APEXII CCD detector'
_diffrn_measurement_method     '\w and \f'
_diffrn_detector_area_resol_mean     ?
_diffrn_reflns_number     10648
_diffrn_reflns_av_R_equivalents     0.0284
_diffrn_reflns_av_sigmaI/netI     0.0367
_diffrn_reflns_theta_min     1.8
_diffrn_reflns_theta_max     25.4
_diffrn_reflns_theta_full     25.40
_diffrn_measured_fraction_theta_max     0.990
_diffrn_measured_fraction_theta_full     0.990
_diffrn_reflns_limit_h_min     -10
_diffrn_reflns_limit_h_max     10
_diffrn_reflns_limit_k_min     -12
_diffrn_reflns_limit_k_max     13
_diffrn_reflns_limit_l_min     -19
_diffrn_reflns_limit_l_max     19
_diffrn_standards_number     0
_diffrn_standards_interval_count     ?
_diffrn_standards_interval_time     ?
_diffrn_standards_decay_%     ?
_refine_special_details
;
Refinement of <i>F</i>^2^ against ALL reflections. The weighted <i>R</i>-factor
<i>wR</i> and goodness of fit <i>S</i> are based on <i>F</i>^2^, conventional
<i>R</i>-factors <i>R</i> are based on <i>F</i>, with <i>F</i> set to zero for
negative <i>F</i>^2^. The threshold expression of <i>F</i>^2^ >
\s(<i>F</i>^2^) is used only for calculating <i>R</i>-factors(gt) <i>etc</i>.
and is not relevant to the choice of reflections for refinement.
<i>R</i>-factors based on <i>F</i>^2^ are statistically about twice as large
as those based on <i>F</i>, and <i>R</i>- factors based on ALL data will be
even larger.
;
_reflns_number_total     5610
_reflns_number_gt     4274
_reflns_threshold_expression     I>2\s(I)
_refine_ls_structure_factor_coef     Fsqd
_refine_ls_matrix_type     full
_refine_ls_R_factor_all     0.0874
_refine_ls_R_factor_gt     0.0686
_refine_ls_wR_factor_gt     0.1831
_refine_ls_wR_factor_ref     0.1966
_refine_ls_goodness_of_fit_ref     1.058
_refine_ls_restrained_S_all     1.058
_refine_ls_number_reflns     5610
_refine_ls_number_parameters     307
_refine_ls_number_restraints     0
_refine_ls_hydrogen_treatment     constr
_refine_ls_weighting_scheme     calc
_refine_ls_weighting_details
         'calc w=1/[\s^2^(Fo^2^)+(0.0937P)^2^+0.8313P] where P=(Fo^2^+2Fc^2^)/3'
_atom_sites_solution_hydrogens     geom
_atom_sites_solution_primary     direct
_atom_sites_solution_secondary     difmap
_refine_ls_shift/su_max     0.003
_refine_ls_shift/su_mean     0.000
_refine_diff_density_max     0.350
_refine_diff_density_min     -0.261
_refine_ls_extinction_method     none
_refine_ls_extinction_coef     ?
loop_
    _atom_type_symbol
    _atom_type_description
    _atom_type_scat_dispersion_real
    _atom_type_scat_dispersion_imag
    _atom_type_scat_source
    'C' 'C' 0.0033 0.0016
                         'International Tables Vol C Tables 4.2.6.8 and 6.1.1.4'
    'H' 'H' 0.0000 0.0000
                         'International Tables Vol C Tables 4.2.6.8 and 6.1.1.4'
    'N' 'N' 0.0061 0.0033
                         'International Tables Vol C Tables 4.2.6.8 and 6.1.1.4'
    'O' 'O' 0.0106 0.0060
                         'International Tables Vol C Tables 4.2.6.8 and 6.1.1.4'
_computing_data_collection     'COLLECT (Hooft, 1998)'
_computing_cell_refinement     'DENZO (Otwinowski & Minor, 1997)'
_computing_data_reduction     'SCALEPACK (Otwinowski & Minor, 1997)'
_computing_structure_solution     'SHELXS97 (Sheldrick, 2008)'
_computing_structure_refinement     'SHELXL97 (Sheldrick, 2008)'
_computing_molecular_graphics     'ORTEP-3 for Windows (Farrugia, 1997)'
_computing_publication_material     'SHELXL97 (Sheldrick, 2008)'
loop_
    _atom_site_type_symbol
    _atom_site_label
    _atom_site_fract_x
    _atom_site_fract_y
    _atom_site_fract_z
    _atom_site_U_iso_or_equiv
    _atom_site_adp_type
    _atom_site_calc_flag
    _atom_site_refinement_flags
    _atom_site_occupancy
    _atom_site_symmetry_multiplicity
    _atom_site_disorder_assembly
    _atom_site_disorder_group
    N N1 0.0422(2) 0.46436(15) 0.09717(11) 0.0335(4) Uani d . 1 1 . .
    C C1 0.0718(2) 0.49926(18) 0.03123(12) 0.0303(5) Uani d . 1 1 . .
    C C2 0.2367(3) 0.5377(3) 0.01107(16) 0.0541(7) Uani d . 1 1 . .
    H H2A 0.2353 0.5091 -0.0491 0.065 Uiso calc R 1 1 . .
    H H2B 0.3152 0.5032 0.0429 0.065 Uiso calc R 1 1 . .
    H H2C 0.2674 0.6261 0.0262 0.065 Uiso calc R 1 1 . .
    C C3 0.1702(2) 0.46292(18) 0.16106(12) 0.0295(4) Uani d . 1 1 . .
    C C4 0.2616(2) 0.56921(18) 0.21263(13) 0.0307(5) Uani d . 1 1 . .
    H H4 0.2407 0.6449 0.2042 0.037 Uiso calc R 1 1 . .
    C C5 0.3836(2) 0.56590(17) 0.27654(12) 0.0286(4) Uani d . 1 1 . .
    C C6 0.4108(2) 0.45436(17) 0.28880(12) 0.0278(4) Uani d . 1 1 . .
    H H6 0.4941 0.4515 0.3323 0.033 Uiso calc R 1 1 . .
    C C7 0.3184(2) 0.34646(17) 0.23857(12) 0.0272(4) Uani d . 1 1 . .
    C C8 0.1969(2) 0.35137(18) 0.17475(12) 0.0291(4) Uani d . 1 1 . .
    H H8 0.1322 0.2787 0.1405 0.035 Uiso calc R 1 1 . .
    C C9 0.4870(2) 0.68017(17) 0.33082(13) 0.0317(5) Uani d . 1 1 . .
    C C10 0.6300(3) 0.73029(18) 0.30592(14) 0.0374(5) Uani d . 1 1 . .
    C C11 0.7271(3) 0.8346(2) 0.35794(17) 0.0466(6) Uani d . 1 1 . .
    H H11 0.8251 0.8689 0.3425 0.056 Uiso calc R 1 1 . .
    C C12 0.6828(3) 0.8886(2) 0.43142(17) 0.0519(7) Uani d . 1 1 . .
    H H12 0.7500 0.9602 0.4658 0.062 Uiso calc R 1 1 . .
    C C13 0.5419(3) 0.8399(2) 0.45557(15) 0.0468(6) Uani d . 1 1 . .
    H H13 0.5125 0.8787 0.5062 0.056 Uiso calc R 1 1 . .
    C C14 0.4423(3) 0.73418(19) 0.40628(13) 0.0370(5) Uani d . 1 1 . .
    C C15 0.6785(3) 0.6753(2) 0.22388(16) 0.0466(6) Uani d . 1 1 . .
    H H15 0.6063 0.5943 0.2010 0.056 Uiso calc R 1 1 . .
    C C16 0.6502(5) 0.7543(3) 0.1599(2) 0.0793(10) Uani d . 1 1 . .
    H H16A 0.6741 0.7153 0.1058 0.095 Uiso calc R 1 1 . .
    H H16B 0.7214 0.8339 0.1802 0.095 Uiso calc R 1 1 . .
    H H16C 0.5373 0.7639 0.1532 0.095 Uiso calc R 1 1 . .
    C C17 0.8506(4) 0.6567(4) 0.2347(3) 0.0946(12) Uani d . 1 1 . .
    H H17A 0.8753 0.6198 0.1802 0.114 Uiso calc R 1 1 . .
    H H17B 0.8642 0.6033 0.2734 0.114 Uiso calc R 1 1 . .
    H H17C 0.9240 0.7348 0.2574 0.114 Uiso calc R 1 1 . .
    C C18 0.2893(3) 0.6814(2) 0.43511(14) 0.0420(5) Uani d . 1 1 . .
    H H18 0.2390 0.6038 0.3939 0.050 Uiso calc R 1 1 . .
    C C19 0.3249(4) 0.6521(3) 0.52078(18) 0.0652(8) Uani d . 1 1 . .
    H H19A 0.2246 0.6125 0.5352 0.078 Uiso calc R 1 1 . .
    H H19B 0.3705 0.7269 0.5631 0.078 Uiso calc R 1 1 . .
    H H19C 0.4025 0.5979 0.5193 0.078 Uiso calc R 1 1 . .
    C C20 0.1674(4) 0.7648(3) 0.4347(2) 0.0641(8) Uani d . 1 1 . .
    H H20A 0.0657 0.7246 0.4474 0.077 Uiso calc R 1 1 . .
    H H20B 0.1480 0.7835 0.3793 0.077 Uiso calc R 1 1 . .
    H H20C 0.2103 0.8398 0.4773 0.077 Uiso calc R 1 1 . .
    C C21 0.3505(2) 0.22790(17) 0.25381(13) 0.0299(5) Uani d . 1 1 . .
    C C22 0.2565(3) 0.16664(18) 0.30220(14) 0.0350(5) Uani d . 1 1 . .
    C C23 0.2938(3) 0.0592(2) 0.31816(15) 0.0437(6) Uani d . 1 1 . .
    H H23 0.2319 0.0170 0.3511 0.052 Uiso calc R 1 1 . .
    C C24 0.4189(3) 0.0126(2) 0.28706(16) 0.0487(6) Uani d . 1 1 . .
    H H24 0.4431 -0.0604 0.2991 0.058 Uiso calc R 1 1 . .
    C C25 0.5085(3) 0.0721(2) 0.23850(16) 0.0458(6) Uani d . 1 1 . .
    H H25 0.5936 0.0389 0.2168 0.055 Uiso calc R 1 1 . .
    C C26 0.4766(3) 0.18020(18) 0.22058(14) 0.0361(5) Uani d . 1 1 . .
    C C27 0.1190(3) 0.2182(2) 0.33720(16) 0.0427(6) Uani d . 1 1 . .
    H H27 0.0728 0.2616 0.2958 0.051 Uiso calc R 1 1 . .
    C C28 0.1793(3) 0.3116(2) 0.42019(17) 0.0512(6) Uani d . 1 1 . .
    H H28A 0.0904 0.3498 0.4371 0.061 Uiso calc R 1 1 . .
    H H28B 0.2673 0.3734 0.4130 0.061 Uiso calc R 1 1 . .
    H H28C 0.2189 0.2714 0.4636 0.061 Uiso calc R 1 1 . .
    C C29 -0.0188(3) 0.1216(3) 0.3474(2) 0.0591(7) Uani d . 1 1 . .
    H H29A -0.1114 0.1585 0.3595 0.071 Uiso calc R 1 1 . .
    H H29B 0.0173 0.0855 0.3938 0.071 Uiso calc R 1 1 . .
    H H29C -0.0507 0.0587 0.2954 0.071 Uiso calc R 1 1 . .
    C C30 0.5731(3) 0.2413(2) 0.16369(16) 0.0451(6) Uani d . 1 1 . .
    H H30 0.5383 0.3200 0.1632 0.054 Uiso calc R 1 1 . .
    C C31 0.7519(4) 0.2698(4) 0.1956(3) 0.1020(15) Uani d . 1 1 . .
    H H31A 0.8079 0.3124 0.1585 0.122 Uiso calc R 1 1 . .
    H H31B 0.7908 0.1945 0.1968 0.122 Uiso calc R 1 1 . .
    H H31C 0.7738 0.3211 0.2524 0.122 Uiso calc R 1 1 . .
    C C32 0.5319(6) 0.1666(4) 0.0742(2) 0.1061(15) Uani d . 1 1 . .
    H H32A 0.5925 0.2083 0.0382 0.127 Uiso calc R 1 1 . .
    H H32B 0.4158 0.1560 0.0541 0.127 Uiso calc R 1 1 . .
    H H32C 0.5608 0.0873 0.0725 0.127 Uiso calc R 1 1 . .
loop_
    _atom_site_aniso_label
    _atom_site_aniso_U_11
    _atom_site_aniso_U_22
    _atom_site_aniso_U_33
    _atom_site_aniso_U_12
    _atom_site_aniso_U_13
    _atom_site_aniso_U_23
    N1 0.0301(9) 0.0400(10) 0.0312(10) 0.0074(7) -0.0019(7) 0.0138(8)
    C1 0.0313(11) 0.0313(10) 0.0286(11) 0.0088(8) 0.0014(9) 0.0074(8)
    C2 0.0316(12) 0.093(2) 0.0397(14) 0.0075(12) 0.0007(10) 0.0285(14)
    C3 0.0246(10) 0.0375(11) 0.0286(11) 0.0064(8) 0.0043(8) 0.0128(9)
    C4 0.0326(11) 0.0319(10) 0.0302(11) 0.0097(8) 0.0035(8) 0.0117(8)
    C5 0.0314(10) 0.0290(10) 0.0267(10) 0.0076(8) 0.0049(8) 0.0078(8)
    C6 0.0261(10) 0.0321(10) 0.0251(10) 0.0058(8) -0.0006(8) 0.0092(8)
    C7 0.0254(10) 0.0307(10) 0.0265(10) 0.0045(8) 0.0035(8) 0.0098(8)
    C8 0.0271(10) 0.0296(10) 0.0294(11) 0.0023(8) 0.0023(8) 0.0077(8)
    C9 0.0364(11) 0.0275(10) 0.0310(11) 0.0097(8) -0.0019(9) 0.0083(8)
    C10 0.0391(12) 0.0291(10) 0.0425(13) 0.0062(9) 0.0003(10) 0.0094(9)
    C11 0.0443(13) 0.0325(11) 0.0568(16) -0.0004(10) 0.0009(11) 0.0073(11)
    C12 0.0585(16) 0.0284(11) 0.0561(16) -0.0006(11) -0.0109(13) 0.0008(11)
    C13 0.0632(16) 0.0343(12) 0.0376(13) 0.0111(11) -0.0010(11) 0.0009(10)
    C14 0.0451(13) 0.0336(11) 0.0321(12) 0.0119(9) -0.0011(9) 0.0079(9)
    C15 0.0421(13) 0.0396(12) 0.0538(15) 0.0015(10) 0.0132(11) 0.0024(11)
    C16 0.107(3) 0.072(2) 0.064(2) 0.0133(19) 0.0287(19) 0.0196(16)
    C17 0.063(2) 0.120(3) 0.092(3) 0.037(2) 0.0111(19) -0.012(2)
    C18 0.0510(14) 0.0400(12) 0.0347(12) 0.0113(10) 0.0077(10) 0.0051(10)
    C19 0.0736(19) 0.079(2) 0.0486(17) 0.0145(16) 0.0124(14) 0.0271(15)
    C20 0.0597(17) 0.0632(17) 0.076(2) 0.0236(14) 0.0172(15) 0.0188(15)
    C21 0.0306(10) 0.0269(10) 0.0302(11) 0.0051(8) -0.0021(8) 0.0070(8)
    C22 0.0348(11) 0.0327(11) 0.0368(12) 0.0023(9) 0.0004(9) 0.0133(9)
    C23 0.0505(14) 0.0346(11) 0.0473(14) 0.0039(10) 0.0033(11) 0.0188(10)
    C24 0.0617(16) 0.0318(12) 0.0558(15) 0.0148(11) 0.0010(12) 0.0181(11)
    C25 0.0482(14) 0.0384(12) 0.0532(15) 0.0188(10) 0.0048(11) 0.0097(11)
    C26 0.0360(12) 0.0315(11) 0.0393(12) 0.0073(9) 0.0006(9) 0.0073(9)
    C27 0.0364(12) 0.0452(13) 0.0540(15) 0.0071(10) 0.0116(10) 0.0267(11)
    C28 0.0538(15) 0.0447(13) 0.0623(17) 0.0130(11) 0.0265(13) 0.0154(12)
    C29 0.0464(15) 0.0633(17) 0.0720(19) 0.0000(13) 0.0172(13) 0.0301(15)
    C30 0.0430(13) 0.0446(13) 0.0543(15) 0.0151(10) 0.0167(11) 0.0153(11)
    C31 0.0421(17) 0.141(4) 0.144(4) 0.0071(19) 0.017(2) 0.090(3)
    C32 0.157(4) 0.088(3) 0.063(2) -0.014(3) 0.046(2) 0.0058(19)
_geom_special_details
;
All e.s.d.'s (except the e.s.d. in the dihedral angle between two l.s. planes)
are estimated using the full covariance matrix. The cell e.s.d.'s are taken
into account individually in the estimation of e.s.d.'s in distances, angles
and torsion angles; correlations between e.s.d.'s in cell parameters are only
used when they are defined by crystal symmetry. An approximate (isotropic)
treatment of cell e.s.d.'s is used for estimating e.s.d.'s involving l.s.
planes.
;
loop_
    _geom_bond_atom_site_label_1
    _geom_bond_atom_site_label_2
    _geom_bond_site_symmetry_2
    _geom_bond_distance
    _geom_bond_publ_flag
    N1 C1 . 1.273(3) ?
    N1 C3 . 1.419(2) ?
    C1 C1 2_565 1.498(4) ?
    C1 C2 . 1.500(3) ?
    C2 H2A . 0.9800 ?
    C2 H2B . 0.9800 ?
    C2 H2C . 0.9800 ?
    C3 C4 . 1.388(3) ?
    C3 C8 . 1.397(3) ?
    C4 C5 . 1.391(3) ?
    C4 H4 . 0.9500 ?
    C5 C6 . 1.390(3) ?
    C5 C9 . 1.501(3) ?
    C6 C7 . 1.396(3) ?
    C6 H6 . 0.9500 ?
    C7 C8 . 1.393(3) ?
    C7 C21 . 1.498(3) ?
    C8 H8 . 0.9500 ?
    C9 C14 . 1.406(3) ?
    C9 C10 . 1.405(3) ?
    C10 C11 . 1.393(3) ?
    C10 C15 . 1.515(3) ?
    C11 C12 . 1.377(4) ?
    C11 H11 . 0.9500 ?
    C12 C13 . 1.379(4) ?
    C12 H12 . 0.9500 ?
    C13 C14 . 1.396(3) ?
    C13 H13 . 0.9500 ?
    C14 C18 . 1.518(3) ?
    C15 C17 . 1.508(4) ?
    C15 C16 . 1.545(4) ?
    C15 H15 . 1.0000 ?
    C16 H16A . 0.9800 ?
    C16 H16B . 0.9800 ?
    C16 H16C . 0.9800 ?
    C17 H17A . 0.9800 ?
    C17 H17B . 0.9800 ?
    C17 H17C . 0.9800 ?
    C18 C19 . 1.522(3) ?
    C18 C20 . 1.525(4) ?
    C18 H18 . 1.0000 ?
    C19 H19A . 0.9800 ?
    C19 H19B . 0.9800 ?
    C19 H19C . 0.9800 ?
    C20 H20A . 0.9800 ?
    C20 H20B . 0.9800 ?
    C20 H20C . 0.9800 ?
    C21 C22 . 1.407(3) ?
    C21 C26 . 1.408(3) ?
    C22 C23 . 1.392(3) ?
    C22 C27 . 1.525(3) ?
    C23 C24 . 1.380(4) ?
    C23 H23 . 0.9500 ?
    C24 C25 . 1.378(4) ?
    C24 H24 . 0.9500 ?
    C25 C26 . 1.395(3) ?
    C25 H25 . 0.9500 ?
    C26 C30 . 1.524(3) ?
    C27 C29 . 1.529(3) ?
    C27 C28 . 1.531(4) ?
    C27 H27 . 1.0000 ?
    C28 H28A . 0.9800 ?
    C28 H28B . 0.9800 ?
    C28 H28C . 0.9800 ?
    C29 H29A . 0.9800 ?
    C29 H29B . 0.9800 ?
    C29 H29C . 0.9800 ?
    C30 C31 . 1.504(4) ?
    C30 C32 . 1.518(4) ?
    C30 H30 . 1.0000 ?
    C31 H31A . 0.9800 ?
    C31 H31B . 0.9800 ?
    C31 H31C . 0.9800 ?
    C32 H32A . 0.9800 ?
    C32 H32B . 0.9800 ?
    C32 H32C . 0.9800 ?
loop_
    _geom_angle_atom_site_label_1
    _geom_angle_atom_site_label_2
    _geom_angle_atom_site_label_3
    _geom_angle_site_symmetry_1
    _geom_angle_site_symmetry_3
    _geom_angle
    _geom_angle_publ_flag
    C1 N1 C3 . . 120.55(18) ?
    N1 C1 C1 . 2_565 116.3(2) ?
    N1 C1 C2 . . 125.69(18) ?
    C1 C1 C2 2_565 . 118.0(2) ?
    C1 C2 H2A . . 109.5 ?
    C1 C2 H2B . . 109.5 ?
    H2A C2 H2B . . 109.5 ?
    C1 C2 H2C . . 109.5 ?
    H2A C2 H2C . . 109.5 ?
    H2B C2 H2C . . 109.5 ?
    C4 C3 C8 . . 120.00(17) ?
    C4 C3 N1 . . 121.39(17) ?
    C8 C3 N1 . . 118.50(18) ?
    C3 C4 C5 . . 120.56(18) ?
    C3 C4 H4 . . 119.7 ?
    C5 C4 H4 . . 119.7 ?
    C6 C5 C4 . . 118.94(18) ?
    C6 C5 C9 . . 119.98(17) ?
    C4 C5 C9 . . 121.07(17) ?
    C5 C6 C7 . . 121.37(17) ?
    C5 C6 H6 . . 119.3 ?
    C7 C6 H6 . . 119.3 ?
    C8 C7 C6 . . 118.96(17) ?
    C8 C7 C21 . . 121.08(17) ?
    C6 C7 C21 . . 119.95(16) ?
    C7 C8 C3 . . 120.13(18) ?
    C7 C8 H8 . . 119.9 ?
    C3 C8 H8 . . 119.9 ?
    C14 C9 C10 . . 120.88(19) ?
    C14 C9 C5 . . 120.06(19) ?
    C10 C9 C5 . . 119.04(19) ?
    C11 C10 C9 . . 118.5(2) ?
    C11 C10 C15 . . 119.7(2) ?
    C9 C10 C15 . . 121.77(19) ?
    C12 C11 C10 . . 120.8(2) ?
    C12 C11 H11 . . 119.6 ?
    C10 C11 H11 . . 119.6 ?
    C11 C12 C13 . . 120.7(2) ?
    C11 C12 H12 . . 119.7 ?
    C13 C12 H12 . . 119.7 ?
    C12 C13 C14 . . 120.6(2) ?
    C12 C13 H13 . . 119.7 ?
    C14 C13 H13 . . 119.7 ?
    C13 C14 C9 . . 118.5(2) ?
    C13 C14 C18 . . 119.5(2) ?
    C9 C14 C18 . . 122.01(19) ?
    C17 C15 C10 . . 112.7(2) ?
    C17 C15 C16 . . 111.0(3) ?
    C10 C15 C16 . . 109.8(2) ?
    C17 C15 H15 . . 107.7 ?
    C10 C15 H15 . . 107.7 ?
    C16 C15 H15 . . 107.7 ?
    C15 C16 H16A . . 109.5 ?
    C15 C16 H16B . . 109.5 ?
    H16A C16 H16B . . 109.5 ?
    C15 C16 H16C . . 109.5 ?
    H16A C16 H16C . . 109.5 ?
    H16B C16 H16C . . 109.5 ?
    C15 C17 H17A . . 109.5 ?
    C15 C17 H17B . . 109.5 ?
    H17A C17 H17B . . 109.5 ?
    C15 C17 H17C . . 109.5 ?
    H17A C17 H17C . . 109.5 ?
    H17B C17 H17C . . 109.5 ?
    C14 C18 C19 . . 112.0(2) ?
    C14 C18 C20 . . 111.2(2) ?
    C19 C18 C20 . . 111.0(2) ?
    C14 C18 H18 . . 107.5 ?
    C19 C18 H18 . . 107.5 ?
    C20 C18 H18 . . 107.5 ?
    C18 C19 H19A . . 109.5 ?
    C18 C19 H19B . . 109.5 ?
    H19A C19 H19B . . 109.5 ?
    C18 C19 H19C . . 109.5 ?
    H19A C19 H19C . . 109.5 ?
    H19B C19 H19C . . 109.5 ?
    C18 C20 H20A . . 109.5 ?
    C18 C20 H20B . . 109.5 ?
    H20A C20 H20B . . 109.5 ?
    C18 C20 H20C . . 109.5 ?
    H20A C20 H20C . . 109.5 ?
    H20B C20 H20C . . 109.5 ?
    C22 C21 C26 . . 120.83(18) ?
    C22 C21 C7 . . 119.77(18) ?
    C26 C21 C7 . . 119.39(17) ?
    C23 C22 C21 . . 118.4(2) ?
    C23 C22 C27 . . 121.13(19) ?
    C21 C22 C27 . . 120.51(18) ?
    C24 C23 C22 . . 121.3(2) ?
    C24 C23 H23 . . 119.4 ?
    C22 C23 H23 . . 119.4 ?
    C25 C24 C23 . . 120.0(2) ?
    C25 C24 H24 . . 120.0 ?
    C23 C24 H24 . . 120.0 ?
    C24 C25 C26 . . 121.2(2) ?
    C24 C25 H25 . . 119.4 ?
    C26 C25 H25 . . 119.4 ?
    C25 C26 C21 . . 118.4(2) ?
    C25 C26 C30 . . 120.0(2) ?
    C21 C26 C30 . . 121.58(18) ?
    C22 C27 C29 . . 113.5(2) ?
    C22 C27 C28 . . 111.90(19) ?
    C29 C27 C28 . . 110.0(2) ?
    C22 C27 H27 . . 107.0 ?
    C29 C27 H27 . . 107.0 ?
    C28 C27 H27 . . 107.0 ?
    C27 C28 H28A . . 109.5 ?
    C27 C28 H28B . . 109.5 ?
    H28A C28 H28B . . 109.5 ?
    C27 C28 H28C . . 109.5 ?
    H28A C28 H28C . . 109.5 ?
    H28B C28 H28C . . 109.5 ?
    C27 C29 H29A . . 109.5 ?
    C27 C29 H29B . . 109.5 ?
    H29A C29 H29B . . 109.5 ?
    C27 C29 H29C . . 109.5 ?
    H29A C29 H29C . . 109.5 ?
    H29B C29 H29C . . 109.5 ?
    C31 C30 C32 . . 112.0(3) ?
    C31 C30 C26 . . 112.7(2) ?
    C32 C30 C26 . . 110.6(2) ?
    C31 C30 H30 . . 107.1 ?
    C32 C30 H30 . . 107.1 ?
    C26 C30 H30 . . 107.1 ?
    C30 C31 H31A . . 109.5 ?
    C30 C31 H31B . . 109.5 ?
    H31A C31 H31B . . 109.5 ?
    C30 C31 H31C . . 109.5 ?
    H31A C31 H31C . . 109.5 ?
    H31B C31 H31C . . 109.5 ?
    C30 C32 H32A . . 109.5 ?
    C30 C32 H32B . . 109.5 ?
    H32A C32 H32B . . 109.5 ?
    C30 C32 H32C . . 109.5 ?
    H32A C32 H32C . . 109.5 ?
    H32B C32 H32C . . 109.5 ?
loop_
    _geom_torsion_atom_site_label_1
    _geom_torsion_atom_site_label_2
    _geom_torsion_atom_site_label_3
    _geom_torsion_atom_site_label_4
    _geom_torsion_site_symmetry_1
    _geom_torsion_site_symmetry_2
    _geom_torsion_site_symmetry_3
    _geom_torsion_site_symmetry_4
    _geom_torsion
    _geom_torsion_publ_flag
    C3 N1 C1 C1 . . . 2_565 -178.3(2) ?
    C3 N1 C1 C2 . . . . 2.1(3) ?
    C1 N1 C3 C4 . . . . 71.8(3) ?
    C1 N1 C3 C8 . . . . -112.1(2) ?
    C8 C3 C4 C5 . . . . 2.0(3) ?
    N1 C3 C4 C5 . . . . 178.11(18) ?
    C3 C4 C5 C6 . . . . -1.0(3) ?
    C3 C4 C5 C9 . . . . 177.89(19) ?
    C4 C5 C6 C7 . . . . -0.1(3) ?
    C9 C5 C6 C7 . . . . -179.03(18) ?
    C5 C6 C7 C8 . . . . 0.2(3) ?
    C5 C6 C7 C21 . . . . -179.70(18) ?
    C6 C7 C8 C3 . . . . 0.8(3) ?
    C21 C7 C8 C3 . . . . -179.31(18) ?
    C4 C3 C8 C7 . . . . -1.9(3) ?
    N1 C3 C8 C7 . . . . -178.08(18) ?
    C6 C5 C9 C14 . . . . -89.4(2) ?
    C4 C5 C9 C14 . . . . 91.7(2) ?
    C6 C5 C9 C10 . . . . 89.2(2) ?
    C4 C5 C9 C10 . . . . -89.7(2) ?
    C14 C9 C10 C11 . . . . 0.3(3) ?
    C5 C9 C10 C11 . . . . -178.33(18) ?
    C14 C9 C10 C15 . . . . -178.52(19) ?
    C5 C9 C10 C15 . . . . 2.9(3) ?
    C9 C10 C11 C12 . . . . -1.1(3) ?
    C15 C10 C11 C12 . . . . 177.8(2) ?
    C10 C11 C12 C13 . . . . 0.6(4) ?
    C11 C12 C13 C14 . . . . 0.6(4) ?
    C12 C13 C14 C9 . . . . -1.3(3) ?
    C12 C13 C14 C18 . . . . 179.0(2) ?
    C10 C9 C14 C13 . . . . 0.9(3) ?
    C5 C9 C14 C13 . . . . 179.50(18) ?
    C10 C9 C14 C18 . . . . -179.45(18) ?
    C5 C9 C14 C18 . . . . -0.8(3) ?
    C11 C10 C15 C17 . . . . 51.1(3) ?
    C9 C10 C15 C17 . . . . -130.1(3) ?
    C11 C10 C15 C16 . . . . -73.1(3) ?
    C9 C10 C15 C16 . . . . 105.6(3) ?
    C13 C14 C18 C19 . . . . -58.5(3) ?
    C9 C14 C18 C19 . . . . 121.9(2) ?
    C13 C14 C18 C20 . . . . 66.3(3) ?
    C9 C14 C18 C20 . . . . -113.3(2) ?
    C8 C7 C21 C22 . . . . -83.0(3) ?
    C6 C7 C21 C22 . . . . 96.9(2) ?
    C8 C7 C21 C26 . . . . 98.1(2) ?
    C6 C7 C21 C26 . . . . -82.0(2) ?
    C26 C21 C22 C23 . . . . 1.5(3) ?
    C7 C21 C22 C23 . . . . -177.34(19) ?
    C26 C21 C22 C27 . . . . -179.36(19) ?
    C7 C21 C22 C27 . . . . 1.8(3) ?
    C21 C22 C23 C24 . . . . -0.5(3) ?
    C27 C22 C23 C24 . . . . -179.6(2) ?
    C22 C23 C24 C25 . . . . -0.7(4) ?
    C23 C24 C25 C26 . . . . 0.7(4) ?
    C24 C25 C26 C21 . . . . 0.4(3) ?
    C24 C25 C26 C30 . . . . -177.4(2) ?
    C22 C21 C26 C25 . . . . -1.5(3) ?
    C7 C21 C26 C25 . . . . 177.40(19) ?
    C22 C21 C26 C30 . . . . 176.3(2) ?
    C7 C21 C26 C30 . . . . -4.8(3) ?
    C23 C22 C27 C29 . . . . -30.5(3) ?
    C21 C22 C27 C29 . . . . 150.4(2) ?
    C23 C22 C27 C28 . . . . 94.8(2) ?
    C21 C22 C27 C28 . . . . -84.3(2) ?
    C25 C26 C30 C31 . . . . -57.7(4) ?
    C21 C26 C30 C31 . . . . 124.6(3) ?
    C25 C26 C30 C32 . . . . 68.6(3) ?
    C21 C26 C30 C32 . . . . -109.2(3) ?
loop_
    _platon_squeeze_void_nr
    _platon_squeeze_void_average_x
    _platon_squeeze_void_average_y
    _platon_squeeze_void_average_z
    _platon_squeeze_void_volume
    _platon_squeeze_void_count_electrons
    1 0.000 0.000 0.000 217.8 15.8
    2 0.051 0.500 0.619 9.2 1.1
    3 0.226 0.427 0.594 6.1 0.3
    4 0.792 0.567 0.405 7.1 0.4
    5 0.963 0.493 0.378 8.1 1.0
_platon_squeeze_details
;
During the refinement of the structure, a difference map showed
electron density peaks representing a highly disordered molecule of
solvent used for crystallization (ethyl acetate) with partial
ooccupancy which could not be modeled successfully.
The program PLATON (Spek, 2009) indicated potential solvent accessible
voids of 250.8 \%A^3^, representing 19 e's per unit cell.
The sub-routine SQUEEZE in PLATON was used to remove the contribution
of the electron density from the observed data. The crystal density,
F(000) value, the molar mass are given without contribution of this
electron density.
;
