# Supplementary material for: N,N′-Bis[3,5-bis­(2,6-diisopropyl­phen­yl)phen­yl]butane-2,3-diimine
Source: Acta Crystallogr Sect E Struct Rep Online. 2011 Aug 11;67(Pt 9):o2281. doi: 10.1107/S1600536811031254 (PMC3200583; doi:10.1107/S1600536811031254)
Supplement: Supplementary file 2 [file e-67-o2281-Isup2.hkl]

#
# h,k,l, Fc-squared, Fo-squared, sigma(Fo-squared) and status flag
#
data_I
_shelx_title ' Compound X (APEX II) COLORLESS PRISM SO0LVENT: ETHYL ACETATE'
_shelx_refln_list_code          4
_shelx_F_calc_maximum       96.30
_exptl_crystal_F_000       478.00
_reflns_d_resolution_high  0.8286
 
loop_
 _symmetry_equiv_pos_as_xyz
 'x, y, z'
 '-x, -y, -z'
 
_cell_length_a     8.5120
_cell_length_b    11.5130
_cell_length_c    16.5010
_cell_angle_alpha 101.456
_cell_angle_beta   97.471
_cell_angle_gamma  99.505
 
_shelx_F_squared_multiplier     1.000
 
loop_
 _refln_index_h
 _refln_index_k
 _refln_index_l
 _refln_F_squared_calc
 _refln_F_squared_meas
 _refln_F_squared_sigma
 _refln_observed_status
   1   0   0     6944.77     4242.02    131.24 o
   2   0   0     1035.84      905.28      8.66 o
   3   0   0        2.27        7.77      0.81 o
   4   0   0      272.61      307.50      5.57 o
   5   0   0       41.90       45.50      5.18 o
   6   0   0       17.11       21.61      0.97 o
   7   0   0        6.33        4.55      2.00 o
   8   0   0        1.59        1.08      1.63 o
   9   0   0       25.09       25.41      1.85 o
  -9   1   0       23.11       23.56      1.78 o
  -8   1   0        0.40        0.71      1.22 o
  -7   1   0      129.20      121.03     13.82 o
  -6   1   0       19.21       27.76      6.74 o
  -5   1   0     1184.66     1276.74     17.58 o
  -4   1   0      973.44     1018.63     12.21 o
  -3   1   0        1.17        3.49      2.00 o
  -2   1   0     1168.09     1389.55     24.58 o
   0   1   0     2281.11      658.20      1.14 o
   1   1   0     6837.09     4398.92     34.07 o
   2   1   0     1168.71     1476.33     27.91 o
   3   1   0       26.25       22.64      2.02 o
   4   1   0       23.00       26.53      0.58 o
   5   1   0      119.76      113.42      3.06 o
   6   1   0       11.47       10.98      0.89 o
   7   1   0        0.41        2.50      1.89 o
   8   1   0       64.37       55.65      2.34 o
   9   1   0       19.13       19.61      2.48 o
 -10   2   0        6.28       12.23      2.18 o
  -9   2   0        0.14        0.63      1.06 o
  -8   2   0       27.08       31.37      1.96 o
  -7   2   0      168.58      147.16      3.63 o
  -6   2   0      772.48      836.72     24.83 o
  -5   2   0      847.68      904.69     11.83 o
  -4   2   0      603.49      552.48      9.40 o
  -3   2   0      270.64      267.52      4.77 o
  -2   2   0      637.26      647.04      9.58 o
  -1   2   0     4029.61     3871.09     82.63 o
   0   2   0     4303.39     3747.83    112.74 o
   1   2   0       82.09      154.34     10.30 o
   2   2   0     2973.49     2998.90     48.46 o
   3   2   0     1222.74     1185.87     19.72 o
   4   2   0        6.63        6.72      0.82 o
   5   2   0       42.08       41.60      0.58 o
   6   2   0        2.64        1.75      0.38 o
   7   2   0      100.76      123.84      3.18 o
   8   2   0        0.00        0.20      1.01 o
   9   2   0      160.45      167.37      7.24 o
 -10   3   0       77.45       84.65      3.72 o
  -9   3   0       40.35       43.42      3.26 o
  -8   3   0        3.96        2.21      1.67 o
  -7   3   0      127.71      153.08     12.09 o
  -6   3   0       26.87       17.54      3.83 o
  -5   3   0       55.12       66.54      2.33 o
  -4   3   0      746.59      840.74     10.52 o
  -3   3   0       20.42       24.39      3.65 o
  -2   3   0      507.32      457.41      7.47 o
  -1   3   0      114.76      113.02      2.16 o
   0   3   0      141.78      118.55      3.15 o
   1   3   0      220.12      210.25      2.09 o
   2   3   0     1353.28     1301.42     10.08 o
   3   3   0       17.89        9.59      1.33 o
   4   3   0        0.57        6.27      0.80 o
   5   3   0      127.50      123.57      3.09 o
   6   3   0      362.49      362.14      5.97 o
   7   3   0       69.93       70.80      2.95 o
   8   3   0      155.58      162.93     17.90 o
   9   3   0      122.69      162.21     14.40 o
 -10   4   0       10.53       13.10      1.90 o
  -9   4   0       43.99       41.34      3.10 o
  -8   4   0        0.03        0.04      0.81 o
  -7   4   0       32.07       39.14      1.59 o
  -6   4   0       25.84       26.74      2.41 o
  -5   4   0       14.80        8.86      0.61 o
  -4   4   0      484.35      496.33      6.17 o
  -3   4   0      387.52      414.61      9.03 o
  -2   4   0      357.92      335.10      5.33 o
  -1   4   0      116.68      124.31      2.25 o
   0   4   0      340.77      320.52      6.00 o
   1   4   0      112.72      117.94      0.89 o
   2   4   0      149.11      179.64      3.99 o
   3   4   0       99.59       76.80      2.12 o
   4   4   0      409.79      445.52      4.33 o
   5   4   0      524.43      535.88      7.58 o
   6   4   0      279.28      272.97      3.88 o
   7   4   0        0.47        1.33      1.41 o
   8   4   0        0.98        1.92      1.88 o
 -10   5   0        0.88        3.66      2.57 o
  -9   5   0        4.95        9.29      7.89 o
  -8   5   0       91.13       85.73      7.18 o
  -7   5   0       30.95       32.64      1.79 o
  -6   5   0        0.41        0.25      0.73 o
  -5   5   0       27.74       24.71      2.60 o
  -4   5   0      119.97       95.57      2.90 o
  -3   5   0       52.58       53.09      1.79 o
  -2   5   0       25.01       21.25      2.60 o
  -1   5   0      887.19      817.42     11.91 o
   0   5   0      313.74      258.84      3.07 o
   1   5   0       19.02       18.89      2.21 o
   2   5   0        1.44        0.41      0.48 o
   3   5   0      488.47      481.11      4.82 o
   4   5   0      291.55      261.24      6.29 o
   5   5   0      161.15      162.97      2.89 o
   6   5   0      181.84      188.72      3.01 o
   7   5   0        1.45        0.96      1.57 o
   8   5   0        4.06        2.80      2.37 o
  -9   6   0        8.90        5.58      2.23 o
  -8   6   0      179.50      173.26      5.67 o
  -7   6   0       54.51       53.12      1.78 o
  -6   6   0        7.78        6.28      1.83 o
  -5   6   0       36.88       40.39      1.16 o
  -4   6   0      379.20      407.35      6.10 o
  -3   6   0      318.54      312.70      4.66 o
  -2   6   0      108.47       99.39      1.63 o
  -1   6   0       81.20      106.44      3.20 o
   0   6   0      278.99      256.42     10.28 o
   1   6   0        2.60        3.61      0.48 o
   2   6   0        2.12        3.83      1.62 o
   3   6   0        0.69        1.96      1.25 o
   4   6   0       96.11       89.75      1.71 o
   5   6   0      166.00      197.75      6.95 o
   6   6   0       39.64       31.98      2.27 o
   7   6   0        9.74       21.09      2.16 o
   8   6   0        1.25        3.32      4.23 o
  -9   7   0       31.30       30.65      2.27 o
  -8   7   0      224.41      231.01      5.51 o
  -7   7   0      199.46      195.00      5.72 o
  -6   7   0      258.06      275.16     22.08 o
  -5   7   0      584.15      621.99     21.88 o
  -4   7   0       84.49       84.25      4.28 o
  -3   7   0       81.98       86.14      2.78 o
  -2   7   0      107.91       92.73      1.63 o
  -1   7   0        0.91        1.00      0.33 o
   0   7   0        0.46        0.41      0.36 o
   1   7   0      498.16      543.05      6.25 o
   2   7   0        4.84       19.99      3.61 o
   3   7   0        5.66        6.32      0.89 o
   4   7   0      163.22      161.48      7.42 o
   5   7   0        0.01        0.86      0.78 o
   6   7   0       36.14       33.04      2.26 o
   7   7   0        0.07        0.64      1.89 o
  -9   8   0      118.50      105.50      5.02 o
  -8   8   0       71.52       65.61      3.14 o
  -7   8   0       34.43       35.56      2.57 o
  -6   8   0       59.27       66.28      1.90 o
  -5   8   0      351.53      353.44      4.70 o
  -4   8   0      347.48      328.60      5.66 o
  -3   8   0        2.04        1.77      0.41 o
  -2   8   0        1.56        2.04      0.86 o
  -1   8   0       24.71       32.22      0.59 o
   0   8   0       67.55       91.02      3.68 o
   1   8   0      218.87      211.20      3.36 o
   2   8   0       63.24       71.58      3.38 o
   3   8   0      125.76      137.92      9.58 o
   4   8   0       46.53       33.49      1.52 o
   5   8   0        0.02        2.26      2.12 o
   6   8   0        2.98        2.35      1.30 o
  -8   9   0        0.16        3.21      3.63 o
  -7   9   0       11.58       14.82      5.25 o
  -6   9   0      142.23      136.57      3.23 o
  -5   9   0       33.31       31.73      3.84 o
  -4   9   0       65.56       49.73      2.58 o
  -3   9   0       57.83       53.04      0.98 o
  -2   9   0      103.41      114.11      2.81 o
  -1   9   0       89.11       89.30      2.33 o
   0   9   0      105.00      101.21      1.79 o
   1   9   0       37.51       34.13      1.14 o
   2   9   0        2.21        0.96      0.64 o
   3   9   0       17.97       14.66      1.16 o
   4   9   0       91.67       88.38      6.11 o
   5   9   0       22.04       19.66      4.59 o
   6   9   0        9.60       15.86      4.82 o
  -8  10   0       20.07       21.82      1.96 o
  -7  10   0        5.22        5.98      4.52 o
  -6  10   0        1.39        0.01      1.19 o
  -5  10   0      149.84      174.54      4.79 o
  -4  10   0        0.00        0.56      0.58 o
  -3  10   0        0.65        0.84      0.41 o
  -2  10   0       30.79       39.87      2.25 o
  -1  10   0        3.28        5.44      0.93 o
   0  10   0      245.25      262.12      4.91 o
   1  10   0      132.04      125.86      7.51 o
   2  10   0       23.06       18.95      1.17 o
   3  10   0       10.98       16.26      7.74 o
   4  10   0        1.98        0.00      1.43 o
   5  10   0        6.95        4.65      2.73 o
  -7  11   0        0.13        1.57      1.37 o
  -6  11   0        4.77       10.73      2.13 o
  -5  11   0       54.58       62.83      2.77 o
  -4  11   0        7.65        3.23      0.87 o
  -3  11   0       28.17       30.78      3.65 o
  -1  11   0       25.04       34.50      4.11 o
   0  11   0        6.10        8.06      0.90 o
   1  11   0       15.83       15.87      2.57 o
   2  11   0        2.75        0.97      2.41 o
   3  11   0       69.07       63.41      3.60 o
   4  11   0       15.74       17.54      2.15 o
  -6  12   0        7.97       10.28      2.76 o
  -5  12   0       28.45       26.19      2.82 o
  -4  12   0        2.86        7.69      1.98 o
  -2  12   0        0.82        5.43      2.41 o
  -1  12   0       82.17       73.57      5.58 o
   0  12   0       82.97       75.86      5.66 o
   1  12   0       46.65       36.86      9.92 o
   2  12   0        0.09        0.15      3.18 o
  -4  13   0        5.83        0.01      3.92 o
  -3  13   0       38.63       37.71      4.40 o
  -2  13   0        0.06        0.02      2.03 o
  -1  13   0        1.01        0.26      3.16 o
   0  13   0        4.18       11.05      2.52 o
   1  13   0       10.22       17.98      3.27 o
  -1 -13   1        0.17        0.06      2.33 o
   0 -13   1       10.52       27.40      3.18 o
   1 -13   1        6.99       11.30      3.26 o
   2 -13   1        7.77        5.57      1.60 o
   3 -13   1        0.03        0.00      1.48 o
   4 -13   1        0.01        3.03      2.01 o
   5 -13   1       89.74      112.35      7.10 o
  -3 -12   1       30.28       36.54      4.29 o
  -2 -12   1        3.83        1.15      1.23 o
  -1 -12   1        0.36        7.35      3.39 o
   0 -12   1       19.41       23.01      3.65 o
   1 -12   1        5.60       11.17      2.43 o
   2 -12   1       15.95       21.48      2.30 o
   3 -12   1        5.13        5.10      1.79 o
   4 -12   1       14.71        4.87      2.53 o
   5 -12   1       12.90       18.67      2.31 o
   6 -12   1        0.02        2.49      2.10 o
  -4 -11   1       19.56       30.01      2.45 o
  -3 -11   1        0.31        1.57      2.17 o
  -2 -11   1        3.66        3.25      1.06 o
  -1 -11   1       41.07       43.52      1.16 o
   0 -11   1       31.98       36.83      3.42 o
   1 -11   1        6.59        8.59      1.79 o
   2 -11   1        0.10        1.64      1.81 o
   3 -11   1       30.88       24.85      3.94 o
   4 -11   1       26.41       20.12      2.11 o
   5 -11   1       22.86       20.93      2.43 o
   6 -11   1        3.25        4.67      0.93 o
   7 -11   1        0.07        1.63      1.90 o
  -5 -10   1        4.11        1.30      1.22 o
  -4 -10   1       97.14      101.81     13.64 o
  -3 -10   1      122.45      155.59      4.75 o
  -2 -10   1       67.83       74.99      3.32 o
  -1 -10   1       32.05       31.57      1.28 o
   0 -10   1       67.37       76.01      1.96 o
   1 -10   1       96.31       85.10      3.26 o
   2 -10   1        0.05        0.03      2.44 o
   3 -10   1       11.33       10.71      0.37 o
   4 -10   1       50.78       45.29      2.71 o
   5 -10   1        9.40        6.59      0.64 o
   6 -10   1       24.17       34.06      1.76 o
   7 -10   1        2.46       11.27      4.23 o
   8 -10   1        1.90        2.44      1.11 o
  -6  -9   1        1.60        0.15      1.45 o
  -5  -9   1       19.33       17.47      1.98 o
  -4  -9   1        0.37        0.01      1.75 o
  -3  -9   1       49.68       45.87      1.48 o
  -2  -9   1      204.76      244.47      4.79 o
  -1  -9   1        8.69        7.73      0.54 o
   0  -9   1       64.08       79.39      1.28 o
   1  -9   1      112.03      114.00      4.96 o
   2  -9   1       40.97       41.60      2.99 o
   3  -9   1        0.05        0.67      0.50 o
   4  -9   1       40.33       43.92      1.93 o
   5  -9   1      101.92       94.12      1.89 o
   6  -9   1       69.29       68.75      2.35 o
   7  -9   1      188.11      185.90      3.99 o
   8  -9   1        4.68        4.87      1.58 o
  -7  -8   1       24.55       19.07      3.29 o
  -6  -8   1       11.50       17.46      1.74 o
  -5  -8   1       46.64       37.31      1.96 o
  -4  -8   1       44.17       41.25      2.91 o
  -3  -8   1       23.53       26.54      1.02 o
  -2  -8   1       13.16       14.86      2.05 o
  -1  -8   1        2.48        0.43      0.43 o
   0  -8   1      138.84      168.62      4.30 o
   1  -8   1       32.54       34.57      0.48 o
   2  -8   1      130.17      130.53      2.29 o
   3  -8   1        2.92        4.53      0.51 o
   4  -8   1       23.32       24.57      1.12 o
   5  -8   1       15.85       13.33      0.84 o
   6  -8   1       59.85       56.04      4.72 o
   7  -8   1       67.65       67.13      2.41 o
   8  -8   1        4.96       10.08      6.17 o
   9  -8   1        0.77        2.46      4.21 o
  -7  -7   1       30.48       40.67      5.16 o
  -6  -7   1        0.86        1.30      0.81 o
  -5  -7   1      103.93      110.18      3.32 o
  -4  -7   1      386.73      366.23     13.07 o
  -3  -7   1        0.87        0.21      0.59 o
  -2  -7   1       62.45       72.40      2.43 o
  -1  -7   1       18.74       19.57      2.39 o
   0  -7   1        4.59        3.63      0.71 o
   1  -7   1       26.25       27.83      0.51 o
   2  -7   1       18.49       22.45      0.93 o
   3  -7   1       52.58       48.42      2.39 o
   4  -7   1      295.60      272.72      5.58 o
   5  -7   1       57.85       59.59      1.36 o
   6  -7   1       23.10       27.52      3.87 o
   7  -7   1      139.81      143.46      2.90 o
   8  -7   1       24.09       27.21      3.20 o
   9  -7   1       15.09       19.83      2.23 o
  -8  -6   1        0.04        0.00      3.27 o
  -7  -6   1        3.88        0.01      1.42 o
  -6  -6   1       11.98       20.34      2.30 o
  -5  -6   1        0.08        0.17      0.48 o
  -4  -6   1       73.76       88.90      6.57 o
  -3  -6   1      190.96      173.47      2.96 o
  -2  -6   1        3.06        3.30      0.80 o
  -1  -6   1      205.31      212.61      5.52 o
   0  -6   1      356.16      394.65      9.32 o
   1  -6   1       70.36       78.35      1.26 o
   2  -6   1        9.62        3.95      0.43 o
   3  -6   1       71.84       55.10      1.75 o
   4  -6   1       58.20       57.74      1.79 o
   5  -6   1      403.48      381.30      5.03 o
   6  -6   1        1.45        1.07      0.55 o
   7  -6   1      198.40      207.72      4.28 o
   8  -6   1        0.01        1.11      0.75 o
   9  -6   1       10.80       13.79      6.90 o
  -8  -5   1       43.60       38.24      4.77 o
  -7  -5   1        0.09        0.01      1.32 o
  -6  -5   1       49.96       40.04      1.36 o
  -5  -5   1       75.28       87.89      4.28 o
  -4  -5   1       67.73       54.77      3.94 o
  -3  -5   1       83.44       82.30      1.96 o
  -2  -5   1       67.34       52.27      0.85 o
  -1  -5   1        8.16        8.84      2.08 o
   0  -5   1      191.80      222.09      4.03 o
   1  -5   1     1321.99     1410.47     26.48 o
   2  -5   1      783.42      905.27     14.51 o
   3  -5   1       39.82       36.33      1.06 o
   4  -5   1       24.29       39.50      1.76 o
   5  -5   1       13.19       12.30      2.05 o
   6  -5   1       41.28       42.37      2.78 o
   7  -5   1      393.60      420.83      6.02 o
   8  -5   1        7.59        6.77      1.06 o
   9  -5   1       23.13        7.80      2.49 o
  -9  -4   1        4.40       12.42      2.00 o
  -8  -4   1       17.68       23.23      2.07 o
  -7  -4   1       40.82       38.36     10.55 o
  -6  -4   1        0.06        1.28      1.00 o
  -5  -4   1      134.89      137.69      2.02 o
  -4  -4   1      172.09      179.61      4.83 o
  -3  -4   1     1731.01     1778.67     29.90 o
  -2  -4   1       26.48       28.06      0.94 o
  -1  -4   1       40.95       52.15      1.04 o
   0  -4   1      456.79      491.63      6.53 o
   1  -4   1      216.44      296.18      4.52 o
   2  -4   1     3120.68     3031.01     40.71 o
   3  -4   1        7.89        5.63      0.70 o
   4  -4   1      450.14      423.39      6.58 o
   5  -4   1       60.94       68.80      1.70 o
   6  -4   1      164.28      167.10      2.41 o
   7  -4   1      133.87      118.91      2.22 o
   8  -4   1       71.91       82.39      2.51 o
   9  -4   1        5.72        2.81      2.51 o
  10  -4   1        1.75        0.00      1.59 o
  -9  -3   1       33.26       34.76      4.77 o
  -8  -3   1       15.06       15.24      3.80 o
  -7  -3   1       83.82       85.26      3.42 o
  -6  -3   1        0.41        0.92      1.13 o
  -5  -3   1       79.91       81.50      4.95 o
  -4  -3   1        0.53        2.87      0.71 o
  -3  -3   1      290.98      368.74      2.22 o
  -2  -3   1        7.50       24.58      5.55 o
  -1  -3   1        1.11        1.01      0.69 o
   0  -3   1      447.33      481.74      5.23 o
   1  -3   1      210.54      242.51      4.30 o
   2  -3   1     1906.62     1694.22     21.44 o
   3  -3   1      315.19      314.94      5.00 o
   4  -3   1       16.00       16.31      1.95 o
   5  -3   1       17.27        7.36      3.12 o
   6  -3   1      522.98      523.06     19.85 o
   7  -3   1        0.73        3.31      0.65 o
   8  -3   1        0.00        2.43      2.05 o
   9  -3   1       59.35       74.14      5.46 o
  10  -3   1        9.86       19.21      9.14 o
  -9  -2   1       67.88       55.06      5.19 o
  -8  -2   1      315.64      311.87      6.61 o
  -7  -2   1        7.16        5.14      1.41 o
  -6  -2   1        0.91        1.10      0.96 o
  -5  -2   1        6.97        7.47      0.86 o
  -4  -2   1      298.41      309.44     10.10 o
  -3  -2   1        1.89        5.16      0.71 o
  -2  -2   1     1485.56     1224.28     19.43 o
  -1  -2   1     6690.45     6821.27     91.92 o
   1  -2   1     3786.41     3693.87    104.95 o
   2  -2   1     5830.16     5680.27     69.97 o
   3  -2   1      453.15      377.88      5.57 o
   4  -2   1       31.87       30.60      1.78 o
   5  -2   1      465.38      491.32     10.06 o
   6  -2   1        3.18        0.99      0.71 o
   7  -2   1        4.63        0.52      1.00 o
   8  -2   1        0.27        0.72      1.26 o
   9  -2   1        1.99        1.79      1.93 o
  10  -2   1       15.19       14.96      1.81 o
  -9  -1   1       42.09       44.51      3.41 o
  -8  -1   1       12.31       11.76      3.11 o
  -7  -1   1       75.96       76.32      5.33 o
  -6  -1   1       68.65       61.26      2.19 o
  -5  -1   1       26.31       17.70      3.82 o
  -4  -1   1       19.45       17.04      0.40 o
  -3  -1   1      747.57      759.12      3.39 o
  -2  -1   1      240.02      301.32     11.89 o
  -1  -1   1     2288.19     1480.72     28.76 o
   2  -1   1      261.81      274.18      4.93 o
   3  -1   1       82.33       67.53      2.11 o
   4  -1   1       13.45       10.38      2.30 o
   5  -1   1        4.13        1.47      1.13 o
   6  -1   1      142.43      158.63      3.16 o
   7  -1   1      100.59       87.60      8.99 o
   8  -1   1       36.47       26.80      1.35 o
   9  -1   1        8.57       12.57      1.97 o
 -10   0   1       36.12       25.99      8.72 o
  -9   0   1        6.87       12.97      5.80 o
  -8   0   1        2.02        4.42      4.29 o
  -7   0   1       66.75       89.42      2.57 o
  -6   0   1       80.57       77.84      3.32 o
  -5   0   1      160.25      169.96      2.69 o
  -4   0   1       46.76       45.01      3.81 o
  -3   0   1        0.01        1.31      1.32 o
  -2   0   1      410.53      643.19     17.85 o
   1   0   1      326.69      644.42      4.97 o
   2   0   1      147.47      221.97      5.35 o
   3   0   1       39.47       60.56      1.84 o
   4   0   1      145.92      148.85      2.03 o
   5   0   1        1.87        3.23      0.59 o
   6   0   1       58.44       47.57      1.12 o
   7   0   1      121.63      134.52      7.38 o
   8   0   1        5.91        4.73      3.06 o
   9   0   1        1.86        3.77      1.36 o
 -10   1   1       16.96       26.76      3.13 o
  -9   1   1       14.64       11.25      1.98 o
  -8   1   1        0.05        0.08      0.92 o
  -7   1   1       50.96       44.55      2.56 o
  -6   1   1        0.13        0.69      0.43 o
  -5   1   1      281.69      258.90      3.25 o
  -4   1   1      286.56      335.93      4.68 o
  -3   1   1       22.21        2.99      0.71 o
  -2   1   1        5.77       26.34      4.71 o
  -1   1   1     5062.79     3434.19    100.69 o
   1   1   1      468.10      845.63      5.68 o
   2   1   1       10.76       26.81      3.00 o
   3   1   1       19.80       26.76      1.20 o
   4   1   1      717.75      658.79      7.06 o
   5   1   1       56.50       52.01      1.27 o
   6   1   1      108.88      103.59      3.97 o
   7   1   1        2.27        1.16      0.80 o
   8   1   1       43.74       48.34      2.23 o
   9   1   1        6.88        0.73      2.57 o
 -10   2   1        1.59        6.28      2.28 o
  -9   2   1        3.51        0.99      1.48 o
  -8   2   1       14.40       20.76      8.49 o
  -7   2   1      208.39      221.76      3.67 o
  -6   2   1      221.44      226.63      3.40 o
  -5   2   1      168.27      171.38      2.69 o
  -4   2   1      229.99      263.13      5.53 o
  -3   2   1       22.59       26.71      3.62 o
  -2   2   1     1362.67     1159.25     17.84 o
  -1   2   1     3267.40     3686.74     72.24 o
   0   2   1       59.56      216.57     14.59 o
   1   2   1     1770.46     2320.60     52.17 o
   2   2   1      329.53      255.97      0.66 o
   3   2   1      162.87      189.31      1.70 o
   4   2   1       13.97       15.04      0.77 o
   5   2   1        6.45        5.98      0.55 o
   6   2   1      200.12      212.75      4.95 o
   7   2   1       76.89       80.56      9.89 o
   8   2   1      421.92      457.59     13.20 o
   9   2   1        0.24        0.04      1.48 o
 -10   3   1        0.31        4.42      4.05 o
  -9   3   1        0.21        0.97      1.38 o
  -8   3   1       98.93       94.92      3.73 o
  -7   3   1       83.56       98.32      1.95 o
  -6   3   1       21.27       26.19      1.33 o
  -5   3   1       51.04       54.75      1.55 o
  -4   3   1      125.33      170.72      2.87 o
  -3   3   1       70.41       85.63      2.67 o
  -2   3   1      448.23      465.46      6.29 o
  -1   3   1      199.79      215.02      2.04 o
   0   3   1     2184.42     2128.87     33.14 o
   1   3   1      472.66      393.03     12.51 o
   2   3   1      635.44      643.89      3.64 o
   3   3   1        2.86        7.10      0.84 o
   4   3   1       25.69       31.16      1.97 o
   5   3   1        4.63        2.61      0.33 o
   6   3   1      111.50      101.18      4.67 o
   7   3   1        0.22        2.03      0.53 o
   8   3   1       39.28       23.08      7.92 o
   9   3   1       83.77       87.90      3.81 o
 -10   4   1        1.63        2.55      3.93 o
  -9   4   1        7.85        2.06      1.21 o
  -8   4   1        0.50        1.27      0.53 o
  -7   4   1        8.26        7.79      1.66 o
  -6   4   1      115.62      145.91      2.72 o
  -5   4   1       14.95       13.34      3.83 o
  -4   4   1        2.73        8.24      2.31 o
  -3   4   1      674.29      744.88     10.73 o
  -2   4   1      288.45      267.69      4.38 o
  -1   4   1      184.33      195.45      2.92 o
   0   4   1     1141.73     1094.52     33.39 o
   1   4   1       92.58      111.77      4.14 o
   2   4   1      315.06      374.72      7.55 o
   3   4   1        1.71       13.29      5.06 o
   4   4   1        1.35        2.38      0.94 o
   5   4   1      139.48      144.83      4.09 o
   6   4   1      140.95      142.41      3.56 o
   7   4   1        3.12        0.07      1.47 o
   8   4   1        3.21        0.32      2.12 o
 -10   5   1        0.05        2.45      2.00 o
  -9   5   1       80.51       81.88     10.08 o
  -8   5   1        2.48        0.75      1.18 o
  -7   5   1        0.92        1.25      1.87 o
  -6   5   1       48.78       62.96      1.56 o
  -5   5   1       21.94       21.70      3.30 o
  -4   5   1        2.16        2.87      0.68 o
  -3   5   1      581.00      657.85     15.52 o
  -2   5   1      186.66      234.53      3.53 o
  -1   5   1        1.48        5.62      2.87 o
   0   5   1       73.52       55.04      0.91 o
   1   5   1      558.26      607.34      9.62 o
   2   5   1        0.70        2.15      0.65 o
   3   5   1       11.85        8.88      0.68 o
   4   5   1       22.69       23.48      2.38 o
   5   5   1       23.48       22.87      3.94 o
   6   5   1       33.22       27.39      0.90 o
   7   5   1       11.50       10.58      2.79 o
   8   5   1        3.04        3.74      2.75 o
  -9   6   1       27.05       29.80      6.19 o
  -8   6   1      167.18      183.13     12.29 o
  -7   6   1       13.96       15.49      2.40 o
  -6   6   1       11.27       15.96      1.23 o
  -5   6   1      263.01      264.99      4.51 o
  -4   6   1      300.84      318.56      5.18 o
  -3   6   1      182.30      237.56      7.14 o
  -2   6   1       24.38       42.61      1.54 o
  -1   6   1     1448.14     1616.00     25.34 o
   0   6   1      216.25      315.75      3.67 o
   1   6   1      440.58      463.00      8.61 o
   2   6   1      258.39      261.87      6.96 o
   3   6   1        1.36        2.42      1.42 o
   4   6   1       34.84       38.38      1.09 o
   5   6   1       82.66       74.39      5.72 o
   6   6   1       16.07       15.09      2.50 o
   7   6   1        2.39        3.63      3.22 o
  -9   7   1       15.70       18.93      4.07 o
  -8   7   1      175.76      173.59      4.23 o
  -7   7   1        0.09        0.88      0.91 o
  -6   7   1       10.33       10.33      3.96 o
  -5   7   1       21.24       32.33      1.51 o
  -4   7   1        3.60        5.39      0.45 o
  -3   7   1      153.35      159.20      2.40 o
  -2   7   1      126.24      145.56      6.39 o
  -1   7   1        1.47        3.38      2.43 o
   0   7   1      557.66      559.46      6.57 o
   1   7   1      139.22      160.50      2.96 o
   2   7   1        0.13        0.64      0.54 o
   3   7   1        0.01        0.19      0.64 o
   4   7   1        0.08        0.90      1.20 o
   5   7   1       70.20       70.13      2.59 o
   6   7   1        5.13       12.91      5.13 o
   7   7   1        4.91        2.92      2.29 o
  -9   8   1       38.39       39.51      5.44 o
  -8   8   1      100.56      100.73      3.05 o
  -7   8   1       31.30       35.08      3.74 o
  -6   8   1        5.47        7.46      0.95 o
  -5   8   1       13.28       15.76      1.60 o
  -4   8   1       24.14       24.80      0.97 o
  -3   8   1       23.78       19.59      4.43 o
  -2   8   1       11.59       12.05      1.37 o
  -1   8   1      262.89      282.18     11.58 o
   0   8   1      320.04      301.21      4.31 o
   1   8   1      193.38      184.52      9.36 o
   2   8   1       43.13       36.65      4.39 o
   3   8   1        1.35        0.86      0.64 o
   4   8   1       27.02       23.26      2.89 o
   5   8   1       32.77       39.59      3.13 o
   6   8   1        0.24        1.80      1.56 o
  -8   9   1       39.48       47.81      3.27 o
  -7   9   1        1.04        0.69      1.30 o
  -6   9   1       73.72       80.77      2.22 o
  -5   9   1       66.61       70.40      2.45 o
  -4   9   1        0.45        0.71      0.48 o
  -3   9   1        0.08        0.46      0.52 o
  -2   9   1        9.74        8.67      0.47 o
  -1   9   1       73.50       71.98      5.56 o
   0   9   1      138.48      133.61      3.08 o
   1   9   1      169.62      180.39      8.59 o
   2   9   1        0.05        0.47      0.87 o
   3   9   1      104.55      106.02      3.03 o
   4   9   1       44.32       42.60      2.15 o
   5   9   1       17.87       16.00      2.32 o
  -8  10   1        0.49        0.51      1.47 o
  -7  10   1       29.83       30.93      7.43 o
  -6  10   1       12.88        5.21      1.26 o
  -5  10   1       69.89       64.05      3.02 o
  -4  10   1       81.71       84.60      1.95 o
  -3  10   1       20.34       21.39      1.88 o
  -2  10   1        0.07        0.26      0.41 o
  -1  10   1       82.25       73.83      1.95 o
   0  10   1       44.72       49.26      1.11 o
   1  10   1        0.14        0.63      0.48 o
   2  10   1       10.41        7.62      1.07 o
   3  10   1        9.27       12.43      2.41 o
   4  10   1       41.25       49.91      3.15 o
   5  10   1       57.38       58.62      6.20 o
  -7  11   1        0.09        2.01      1.60 o
  -6  11   1       57.37       45.47      2.93 o
  -5  11   1       31.36       28.35      2.08 o
  -4  11   1        1.49        2.43      2.36 o
  -3  11   1        2.78        0.64      0.62 o
  -2  11   1       23.20       18.70      1.44 o
  -1  11   1        0.64        0.10      0.63 o
   0  11   1        0.43        0.34      0.47 o
   1  11   1        2.35        0.57      1.07 o
   2  11   1       11.70       16.74      6.36 o
   3  11   1       33.84       44.05      2.83 o
   4  11   1       71.41       88.45      7.76 o
  -6  12   1       10.87        6.80      1.39 o
  -5  12   1       15.74       22.18      7.44 o
  -4  12   1      101.13       93.93      4.95 o
  -2  12   1        0.23        3.99      2.98 o
  -1  12   1        0.12        8.12      3.03 o
   0  12   1        3.01        1.75      0.80 o
   1  12   1        4.91        5.08      0.70 o
   2  12   1        1.95        0.88      1.16 o
  -2  13   1        0.10        0.05      3.28 o
  -1  13   1        0.20        9.85      2.65 o
   0  13   1        0.46        7.34      3.90 o
  -1 -13   2        6.60        7.05      1.90 o
   0 -13   2       21.31       25.84      2.70 o
   1 -13   2        2.92        2.99      1.36 o
   2 -13   2        0.97       11.11      2.01 o
   3 -13   2        0.41        0.01      1.36 o
   4 -13   2       19.48       16.68      2.58 o
   5 -13   2       26.25       22.83      2.29 o
  -3 -12   2        3.58        1.48      3.67 o
  -2 -12   2        1.25        0.08      1.06 o
  -1 -12   2        0.38        7.75      3.35 o
   0 -12   2        0.62        0.07      2.44 o
   1 -12   2       59.09       62.87      2.46 o
   2 -12   2        1.81        5.67      1.50 o
   3 -12   2       14.58        9.74      1.60 o
   4 -12   2        7.52        4.54      1.90 o
   5 -12   2        0.06        0.01      3.59 o
   6 -12   2        4.23        6.30      2.33 o
  -4 -11   2       19.66       19.42      2.04 o
  -3 -11   2       98.71       97.66      9.68 o
  -2 -11   2        5.85       11.52      4.96 o
  -1 -11   2       40.33       40.62      3.01 o
   0 -11   2       70.51       69.74      3.20 o
   1 -11   2        0.54        0.60      1.37 o
   2 -11   2       46.45       49.99      2.58 o
   3 -11   2       35.77       39.47      2.97 o
   4 -11   2       68.52       52.08      3.02 o
   5 -11   2       47.12       50.75      1.86 o
   6 -11   2       14.26       14.09      1.43 o
   7 -11   2        0.43        0.24      1.26 o
  -5 -10   2       22.96       28.49      3.72 o
  -4 -10   2       12.63       14.81      7.11 o
  -3 -10   2       98.37      115.88      7.14 o
  -2 -10   2      202.96      196.37      4.92 o
  -1 -10   2       55.37       42.82      1.18 o
   0 -10   2        7.15        5.12      1.48 o
   1 -10   2        2.98        0.53      1.37 o
   2 -10   2       28.88       36.72      2.68 o
   3 -10   2        0.43        9.95      1.83 o
   4 -10   2       57.56       41.22      0.97 o
   5 -10   2        0.11        0.35      0.56 o
   6 -10   2        8.58       10.75      3.15 o
   7 -10   2        8.38        8.76      4.07 o
   8 -10   2        0.08        5.68      3.73 o
  -6  -9   2       21.32       18.19      3.05 o
  -5  -9   2        0.00        0.06      1.23 o
  -3  -9   2      117.11      120.95     10.12 o
  -2  -9   2      104.17      118.17      3.24 o
  -1  -9   2      301.87      301.86      3.87 o
   0  -9   2        8.61        5.56      1.67 o
   1  -9   2        0.04        0.59      1.15 o
   2  -9   2       62.88       61.70      3.34 o
   3  -9   2        6.23        6.19      0.32 o
   4  -9   2       70.11       65.32      1.43 o
   5  -9   2       10.02        7.16      1.81 o
   6  -9   2        3.29        2.52      1.59 o
   7  -9   2        1.26       10.51      1.54 o
   8  -9   2       10.46       16.47      8.29 o
  -7  -8   2        0.03        3.21      1.70 o
  -6  -8   2        6.63        6.64      4.81 o
  -5  -8   2       37.76       35.51      2.66 o
  -4  -8   2       33.04       35.54      1.79 o
  -3  -8   2        0.02        0.02      0.53 o
  -2  -8   2       41.38       44.22      0.99 o
  -1  -8   2      372.37      381.81     11.73 o
   0  -8   2      172.18      178.63      2.93 o
   1  -8   2       55.46       50.85      2.69 o
   2  -8   2       34.70       49.20      2.23 o
   3  -8   2        1.47        2.77      0.37 o
   4  -8   2       11.55       17.40      0.74 o
   5  -8   2      321.79      336.71      4.77 o
   6  -8   2       43.53       36.66      1.67 o
   7  -8   2        0.10        1.50      1.46 o
   8  -8   2       39.45       40.91      2.87 o
   9  -8   2        3.00        0.21      0.99 o
  -7  -7   2        8.57        5.92      2.67 o
  -6  -7   2       20.13       15.16      1.24 o
  -5  -7   2       33.38       33.61      5.67 o
  -4  -7   2      263.02      255.33      5.93 o
  -3  -7   2      206.21      206.18      8.75 o
  -2  -7   2       20.64       19.02      0.85 o
  -1  -7   2      261.05      275.76      3.97 o
   0  -7   2       27.35       29.04      0.47 o
   1  -7   2      216.95      218.53      7.13 o
   2  -7   2      353.54      350.55      4.71 o
   3  -7   2        0.63        1.74      0.90 o
   4  -7   2       16.97       16.48      1.49 o
   5  -7   2      211.72      211.45      8.74 o
   6  -7   2     1043.04     1127.14     19.36 o
   7  -7   2        7.52       10.83      1.13 o
   8  -7   2       27.76       28.16      4.85 o
   9  -7   2        0.39        0.06      0.95 o
  -8  -6   2        3.56        3.80      3.39 o
  -7  -6   2        2.37        2.17      2.84 o
  -6  -6   2       44.52       39.50      2.96 o
  -5  -6   2       57.03       64.56      3.06 o
  -4  -6   2        6.17        7.62      2.05 o
  -3  -6   2       64.90       71.00      1.61 o
  -2  -6   2       30.60       35.12      1.65 o
  -1  -6   2      306.74      291.41      4.83 o
   0  -6   2       19.20       25.65      0.42 o
   1  -6   2      606.05      632.06     14.67 o
   2  -6   2       85.74       79.72      1.58 o
   3  -6   2       14.80       18.20      0.78 o
   4  -6   2        1.52        2.50      0.48 o
   5  -6   2       53.63       47.45      3.94 o
   6  -6   2       15.60       14.94      0.91 o
   7  -6   2      192.97      187.29      5.95 o
   8  -6   2       31.63       27.39      1.31 o
   9  -6   2        1.01        2.42      1.89 o
  -8  -5   2        1.97        5.93      5.71 o
  -7  -5   2        0.49        1.17      1.41 o
  -6  -5   2       21.71       25.16      1.51 o
  -5  -5   2      113.40       98.09      2.27 o
  -4  -5   2      209.77      221.29      5.22 o
  -3  -5   2        6.02        7.57      0.50 o
  -2  -5   2       81.07       89.12      1.54 o
  -1  -5   2        6.42        5.71      0.72 o
   0  -5   2      434.51      436.85      5.11 o
   1  -5   2      962.26      995.60     24.17 o
   2  -5   2      373.96      392.78      6.60 o
   3  -5   2       96.65       92.12      3.35 o
   4  -5   2      152.72      143.92      2.77 o
   5  -5   2      121.15      117.55      5.19 o
   6  -5   2      126.93      127.58      2.36 o
   7  -5   2        2.27        3.96      1.19 o
   8  -5   2        4.68        4.58      2.33 o
   9  -5   2        0.20       13.58      2.68 o
  -9  -4   2        0.03        2.11      3.05 o
  -8  -4   2       26.35       37.30      5.91 o
  -7  -4   2        3.66        6.77      4.94 o
  -6  -4   2        0.45        1.38      1.36 o
  -5  -4   2      229.48      227.95      3.85 o
  -4  -4   2     1186.44     1304.95     17.03 o
  -3  -4   2      178.89      197.63      2.36 o
  -2  -4   2       96.40      113.27      2.73 o
  -1  -4   2        0.03        0.93      0.64 o
   0  -4   2      212.06      182.18      2.76 o
   1  -4   2     1663.74     1648.03     24.38 o
   2  -4   2       11.75        8.04      3.47 o
   3  -4   2      113.64      101.28      5.83 o
   4  -4   2      251.50      277.18      3.27 o
   5  -4   2        0.94        0.96      0.51 o
   6  -4   2       82.42       74.17      1.97 o
   7  -4   2       24.54       22.16      1.48 o
   8  -4   2        0.31        0.06      1.03 o
   9  -4   2        4.52        5.91      4.77 o
  -9  -3   2       99.92      119.25      7.53 o
  -8  -3   2        7.25       11.28      3.71 o
  -7  -3   2      104.20      111.87      3.67 o
  -6  -3   2       40.63       35.60      1.92 o
  -5  -3   2        2.84        0.47      0.78 o
  -4  -3   2      764.86      773.96     11.14 o
  -3  -3   2      140.99      174.92      2.17 o
  -2  -3   2       18.72       29.99      1.12 o
  -1  -3   2      168.69      142.80      1.99 o
   0  -3   2     2393.78     2250.02     33.93 o
   1  -3   2     2709.69     2745.10     77.79 o
   2  -3   2      778.68      793.07     17.62 o
   3  -3   2      689.54      599.91      8.89 o
   4  -3   2       77.29       77.15      2.87 o
   5  -3   2        7.83       13.54      0.98 o
   6  -3   2       12.04        9.40      1.02 o
   7  -3   2       69.20       60.96      1.73 o
   8  -3   2       35.79       41.07      6.67 o
   9  -3   2       20.62       15.01      1.67 o
  10  -3   2       38.58       28.11      3.04 o
  -9  -2   2      155.71      163.01     22.99 o
  -8  -2   2       20.32       20.75      1.27 o
  -7  -2   2      165.49      165.68      8.50 o
  -6  -2   2        4.10        3.73      0.79 o
  -5  -2   2        0.19        0.16      0.58 o
  -4  -2   2      112.00      138.78      3.48 o
  -3  -2   2      153.74      128.98      5.11 o
  -2  -2   2      151.44      105.69      4.29 o
  -1  -2   2       96.99       63.02      3.01 o
   0  -2   2      199.78      140.75      2.23 o
   1  -2   2      631.34      642.82     10.17 o
   2  -2   2     3114.03     3058.72     35.31 o
   3  -2   2       50.65       80.14      1.40 o
   4  -2   2       43.04       48.50      2.23 o
   5  -2   2      911.05      979.71     11.14 o
   6  -2   2        6.07        7.64      2.86 o
   7  -2   2       45.69       60.61      1.81 o
   8  -2   2        1.15        3.16      1.45 o
   9  -2   2        3.96       10.42      2.13 o
  -9  -1   2       10.15       13.22      3.15 o
  -8  -1   2       68.73       76.49      8.04 o
  -7  -1   2       54.23       49.06      4.69 o
  -6  -1   2       15.46       11.53      1.94 o
  -5  -1   2      124.56      130.21      1.41 o
  -4  -1   2       72.90       71.53      2.48 o
  -3  -1   2      426.63      405.86      1.59 o
  -2  -1   2     1006.96      748.40      9.55 o
  -1  -1   2      257.45      199.34     10.12 o
   0  -1   2     1298.54     1614.95     74.18 o
   2  -1   2     1284.54     1068.02     11.97 o
   3  -1   2      778.27      736.23      8.75 o
   4  -1   2      261.95      284.07      3.82 o
   5  -1   2      766.90      776.90     19.11 o
   6  -1   2      143.11      145.21      3.08 o
   7  -1   2        4.35        4.71      2.40 o
   8  -1   2        0.04        4.75      4.88 o
   9  -1   2        9.92       13.86      5.11 o
 -10   0   2       21.06       13.45      3.78 o
  -9   0   2       22.98       18.05      1.69 o
  -8   0   2       69.44       73.57      2.67 o
  -7   0   2       34.73       31.38      1.97 o
  -6   0   2       87.20       68.43      1.77 o
  -5   0   2        1.91        0.33      0.51 o
  -4   0   2      926.90      962.35     15.79 o
  -3   0   2      282.38      285.41      4.67 o
  -2   0   2      915.06     1241.05     37.04 o
  -1   0   2      289.84      713.77     49.37 o
   0   0   2     7911.82     6048.62     83.30 o
   1   0   2     5852.77     6677.96    137.31 o
   2   0   2      332.28      223.27      2.77 o
   3   0   2       39.87       50.59      1.25 o
   4   0   2      116.57      103.05      3.54 o
   5   0   2        0.00        0.20      0.56 o
   6   0   2      288.82      268.42      8.61 o
   7   0   2       73.74       68.28      3.48 o
   8   0   2       76.34       73.17     10.23 o
   9   0   2        1.24        2.10      1.60 o
 -10   1   2        4.38        4.62      1.94 o
  -9   1   2        6.89        7.97      3.53 o
  -8   1   2       19.07       28.54      1.76 o
  -7   1   2       16.61       16.24      1.32 o
  -6   1   2       41.45       29.99      0.92 o
  -5   1   2      416.19      434.91      6.19 o
  -4   1   2     1958.13     2046.38     26.34 o
  -3   1   2      228.69      186.89      5.44 o
  -2   1   2      421.51      313.95      2.00 o
   0   1   2     2715.89     1612.35     29.38 o
   2   1   2      454.89      460.07      9.47 o
   3   1   2      333.29      253.75      4.26 o
   4   1   2      150.09      130.99      4.57 o
   5   1   2       27.35       19.36      0.53 o
   6   1   2       44.71       53.50      1.53 o
   7   1   2      115.14      120.18      2.94 o
   8   1   2        4.59       10.30      3.73 o
   9   1   2        1.25        1.56      2.05 o
 -10   2   2        9.76       14.40      3.33 o
  -9   2   2        0.07        0.40      1.03 o
  -8   2   2       33.06       27.86      1.80 o
  -7   2   2       17.07       18.21      1.07 o
  -6   2   2       13.34        9.14      2.07 o
  -5   2   2      110.61      118.25     10.77 o
  -4   2   2      102.55       92.88      1.67 o
  -3   2   2     1477.69     1294.73     19.59 o
  -2   2   2       49.11       62.60      3.66 o
   0   2   2      336.64      511.26     25.27 o
   1   2   2       96.37       28.33      1.40 o
   2   2   2      231.62      198.46      0.92 o
   3   2   2       28.38       25.32      1.34 o
   4   2   2       10.71       16.46      0.67 o
   5   2   2        0.71        1.12      0.43 o
   6   2   2       44.54       30.83      2.79 o
   7   2   2      632.67      731.30     10.83 o
   8   2   2       14.61       20.04      2.63 o
   9   2   2       51.17       47.05     13.04 o
 -10   3   2        2.78        5.47      2.55 o
  -9   3   2        6.97        3.86      1.86 o
  -8   3   2        0.01        0.89      1.10 o
  -7   3   2        9.15        7.84      1.71 o
  -6   3   2       12.63       10.54      0.79 o
  -5   3   2      100.10       88.08      5.47 o
  -4   3   2      257.69      290.10      9.65 o
  -3   3   2      339.73      306.22      7.92 o
  -2   3   2      340.88      354.30      5.41 o
  -1   3   2      583.39      593.06      5.97 o
   0   3   2      183.61      172.91      3.39 o
   1   3   2        0.65        2.83      1.49 o
   2   3   2       95.98      121.59      5.45 o
   3   3   2       56.48       62.01      1.86 o
   4   3   2       24.63       18.57      0.93 o
   5   3   2      354.75      352.41      5.28 o
   6   3   2      197.14      193.42      3.73 o
   7   3   2      218.65      217.58      6.09 o
   8   3   2      145.80      147.66     18.14 o
   9   3   2       28.20       19.15      2.25 o
 -10   4   2       41.87       42.84      5.22 o
  -9   4   2        0.46        7.69      3.52 o
  -8   4   2      149.53      137.14     16.27 o
  -7   4   2       12.85       11.48      1.75 o
  -6   4   2      258.54      264.96      5.37 o
  -5   4   2       48.94       36.00      2.30 o
  -4   4   2        3.85        2.26      0.81 o
  -3   4   2      177.25      164.87      5.14 o
  -2   4   2      470.87      461.28      6.58 o
  -1   4   2      134.53      155.39      4.24 o
   0   4   2        9.67        2.82      0.88 o
   1   4   2     3700.19     3601.41     54.60 o
   2   4   2      572.96      647.32     10.98 o
   3   4   2       18.82       29.20      2.06 o
   4   4   2      231.02      237.26      3.74 o
   5   4   2        4.88        6.05      0.48 o
   6   4   2        2.38        1.48      0.53 o
   7   4   2       13.37       13.93      1.61 o
   8   4   2       13.20       14.25      6.24 o
 -10   5   2       15.71        9.18      3.42 o
  -9   5   2        1.95        3.47      1.35 o
  -8   5   2        8.55       10.60      2.00 o
  -7   5   2        3.02        0.82      0.73 o
  -6   5   2        3.58        7.25      2.61 o
  -5   5   2       23.77       27.20      2.96 o
  -4   5   2      232.88      264.40      5.69 o
  -3   5   2     1000.62      977.78     14.46 o
  -2   5   2       68.27       94.46      1.59 o
  -1   5   2      141.13      141.56      4.27 o
   0   5   2      292.85      303.37      3.73 o
   1   5   2      397.23      388.11      4.22 o
   2   5   2        0.64        1.04      1.00 o
   3   5   2      194.52      212.14     13.74 o
   4   5   2        8.63       11.53      0.76 o
   5   5   2      181.59      180.04      5.39 o
   6   5   2      129.70      139.73      3.91 o
   7   5   2        4.47       10.08      2.12 o
   8   5   2        2.32        6.28      2.21 o
  -9   6   2       80.97       85.98     16.20 o
  -8   6   2       26.80       26.17      2.24 o
  -7   6   2       50.66       61.07      4.13 o
  -6   6   2       29.94       22.55      1.27 o
  -5   6   2        1.19        1.83      1.07 o
  -4   6   2      229.28      251.20      5.52 o
  -3   6   2      481.84      448.34      7.61 o
  -2   6   2       50.81       54.48      2.59 o
  -1   6   2       87.63       66.80      1.14 o
   0   6   2      541.30      569.17      9.66 o
   1   6   2        0.01        0.09      0.49 o
   2   6   2       12.21        8.88      0.83 o
   3   6   2        6.02        5.00      0.61 o
   4   6   2        5.33        5.45      0.98 o
   5   6   2       89.42       81.92      3.81 o
   6   6   2       13.99       15.38      2.55 o
   7   6   2        0.01        0.85      1.22 o
  -9   7   2      228.31      224.18      7.16 o
  -8   7   2       41.85       46.60      2.64 o
  -7   7   2        2.41        3.98      3.41 o
  -6   7   2       75.35       75.71      3.48 o
  -5   7   2       84.04       77.54      2.01 o
  -4   7   2       13.15        3.98      0.92 o
  -3   7   2        0.35        1.17      0.69 o
  -2   7   2        3.17        0.96      0.81 o
  -1   7   2      331.46      375.06      5.58 o
   0   7   2       16.03       11.63      0.59 o
   1   7   2        0.13        0.28      0.66 o
   2   7   2      147.73      149.73      3.52 o
   3   7   2       93.90       84.97      1.73 o
   4   7   2       45.70       36.01      1.21 o
   5   7   2        6.47        3.95      0.59 o
   6   7   2        9.66        1.94      2.37 o
   7   7   2        8.20       10.40      1.58 o
  -9   8   2      124.36      140.79      7.25 o
  -8   8   2        7.74        9.53      2.11 o
  -7   8   2        0.83        0.06      1.13 o
  -6   8   2       21.61       30.66      1.57 o
  -5   8   2      271.66      286.70      6.02 o
  -4   8   2      230.55      228.52      4.51 o
  -3   8   2       92.02       85.63      4.84 o
  -2   8   2        4.04        2.13      0.49 o
  -1   8   2      245.94      219.93      3.71 o
   0   8   2      200.79      190.02     11.71 o
   1   8   2      151.30      148.45      2.64 o
   2   8   2        0.53        3.43      2.34 o
   3   8   2        2.75        2.92      0.71 o
   4   8   2        1.55        0.96      0.77 o
   5   8   2       11.59       13.94      1.61 o
   6   8   2        1.46        4.04      1.23 o
  -8   9   2       64.81       61.33      5.56 o
  -7   9   2        0.95        2.46      1.11 o
  -6   9   2        1.15        0.21      2.01 o
  -5   9   2        9.10        5.16      0.77 o
  -4   9   2      273.52      246.37      8.23 o
  -3   9   2       18.00       14.38      0.90 o
  -2   9   2        2.52        5.54      0.51 o
  -1   9   2      146.09      136.22      3.83 o
   0   9   2      230.97      223.85      4.28 o
   1   9   2       53.24       40.02      1.96 o
   2   9   2       30.06       22.40      2.84 o
   3   9   2       48.04       49.24      4.98 o
   4   9   2        6.27       11.56      2.79 o
   5   9   2       82.20       82.01      4.35 o
  -8  10   2        0.66        1.87      1.56 o
  -7  10   2       35.74       56.77     13.24 o
  -6  10   2        1.79        3.01      1.47 o
  -5  10   2       63.21       77.99      3.73 o
  -4  10   2       34.56       31.53      1.75 o
  -3  10   2       30.76       27.64      3.02 o
  -2  10   2      109.83      131.89      3.70 o
  -1  10   2       14.27       16.96      0.96 o
   0  10   2      258.71      267.54      9.90 o
   1  10   2        2.37        4.97      1.14 o
   2  10   2        5.77        9.22      1.53 o
   3  10   2        5.93        0.45      1.22 o
   4  10   2        1.64        2.91      3.40 o
  -7  11   2       88.41       82.11      4.16 o
  -6  11   2        0.35        2.40      3.08 o
  -5  11   2       44.94       51.66      3.93 o
  -4  11   2       37.72       44.22      2.42 o
  -3  11   2       62.75       54.04      3.83 o
  -2  11   2       39.58       40.27      2.15 o
  -1  11   2       54.41       63.07      7.48 o
   0  11   2        3.19        0.83      1.03 o
   1  11   2      145.94      134.79     10.45 o
   2  11   2        1.96        0.29      1.36 o
   3  11   2       20.28       28.68      7.47 o
  -6  12   2       12.27       12.26      2.91 o
  -5  12   2        4.86        6.50      0.97 o
  -4  12   2       44.93       47.03      2.80 o
  -3  12   2       66.13       68.34      3.63 o
  -2  12   2       34.05       40.86      2.08 o
  -1  12   2       20.06       13.25      2.16 o
   0  12   2       26.23       31.73      4.09 o
   1  12   2        5.41        4.71      2.82 o
   2  12   2       33.83       35.74      7.64 o
  -2  13   2        0.91        8.68      2.62 o
  -1  13   2       11.34       12.27      4.15 o
  -1 -13   3        8.63        8.78      1.60 o
   0 -13   3        7.19        2.93      1.38 o
   1 -13   3        5.12        9.40      1.48 o
   2 -13   3       44.27       37.20      2.62 o
   3 -13   3       12.42       11.83      1.57 o
   4 -13   3        7.34       10.60      1.48 o
   5 -13   3        0.21        0.00      2.11 o
  -3 -12   3        1.05        8.84      3.78 o
  -2 -12   3        3.75        9.14      1.89 o
  -1 -12   3        5.85        3.07      1.46 o
   0 -12   3        1.35        4.36      1.17 o
   1 -12   3        3.39        3.88      1.78 o
   2 -12   3       45.53       49.56      2.44 o
   3 -12   3        1.46        2.99      1.37 o
   4 -12   3        0.00        0.71      1.89 o
   5 -12   3        4.90        9.36      2.09 o
   6 -12   3        2.11        4.13      2.33 o
  -4 -11   3       29.93       42.99      3.45 o
  -3 -11   3        3.20        7.46      3.15 o
  -2 -11   3        1.59        3.98      1.69 o
  -1 -11   3       19.17       27.63      1.77 o
   0 -11   3        0.00        0.08      1.38 o
   1 -11   3       17.80       14.31      1.63 o
   2 -11   3        0.99        0.12      1.16 o
   3 -11   3       44.84       39.84      2.81 o
   4 -11   3       12.32       13.65      2.63 o
   5 -11   3        0.34        0.33      0.61 o
   6 -11   3       12.89       16.76      5.97 o
   7 -11   3       15.60       16.77      1.61 o
  -5 -10   3        0.38        3.61      3.05 o
  -4 -10   3       87.13       82.54     15.20 o
  -3 -10   3      196.60      232.70      6.09 o
  -2 -10   3       16.93       16.37      0.75 o
  -1 -10   3       23.59       26.59      1.22 o
   0 -10   3      114.78      129.75      3.66 o
   1 -10   3       92.83       82.38      2.87 o
   2 -10   3      226.64      200.81      5.21 o
   3 -10   3       61.68       45.19      2.98 o
   4 -10   3       11.53       14.94      1.04 o
   5 -10   3        0.04        0.26      0.53 o
   6 -10   3        4.78        9.33      2.65 o
   7 -10   3        2.13        3.74      3.84 o
   8 -10   3        0.03        1.12      1.30 o
  -6  -9   3        0.34        4.34      1.78 o
  -5  -9   3        5.50        5.18      1.51 o
  -4  -9   3        4.48        7.17      1.68 o
  -3  -9   3      348.98      356.69      6.64 o
  -2  -9   3     1260.16     1347.95     35.77 o
  -1  -9   3        3.64        4.81      0.94 o
   0  -9   3      167.60      174.68      4.93 o
   1  -9   3        4.38        1.09      1.07 o
   2  -9   3        2.58        2.44      1.58 o
   3  -9   3       41.18       39.89      3.02 o
   4  -9   3       32.19       30.82      1.59 o
   5  -9   3       20.69       14.48      1.66 o
   6  -9   3       40.35       30.65      1.24 o
   7  -9   3       85.93       88.28      3.22 o
   8  -9   3       26.28       23.63      1.73 o
  -7  -8   3       74.73       81.31      4.67 o
  -6  -8   3        0.76        1.85      2.17 o
  -5  -8   3       16.02       13.50      2.17 o
  -4  -8   3      121.35      137.60      8.88 o
  -3  -8   3      355.83      359.02      5.14 o
  -2  -8   3        5.19        7.02      0.66 o
  -1  -8   3       71.88       65.57      1.49 o
   0  -8   3       15.19       18.62      1.32 o
   1  -8   3      269.47      306.58      6.22 o
   2  -8   3        1.39        0.02      1.07 o
   3  -8   3      109.84      107.76      1.49 o
   4  -8   3        3.10        6.32      1.40 o
   5  -8   3       30.16       39.19      1.03 o
   6  -8   3      139.68      140.10      5.72 o
   7  -8   3        2.61        4.91      6.31 o
   8  -8   3        1.85        4.65      3.33 o
   9  -8   3        0.53        0.07      1.59 o
  -7  -7   3       16.07       17.95      5.03 o
  -6  -7   3      105.47      100.29     12.84 o
  -5  -7   3        5.48        7.57      3.22 o
  -4  -7   3      108.09      106.10      2.53 o
  -3  -7   3       11.07        9.86      1.18 o
  -2  -7   3       10.50        6.68      1.30 o
  -1  -7   3        6.27        4.51      0.54 o
   0  -7   3      162.55      173.90      3.24 o
   1  -7   3        0.77        0.33      0.74 o
   2  -7   3       16.67       21.60      1.41 o
   3  -7   3        3.77        2.82      0.52 o
   4  -7   3        4.00        4.69      1.26 o
   5  -7   3      463.00      488.02     13.69 o
   6  -7   3       79.39       86.44      1.96 o
   7  -7   3      196.74      200.03      8.36 o
   8  -7   3       17.22       14.58      3.00 o
   9  -7   3        1.57        3.00      3.28 o
  -8  -6   3        6.65        8.89      2.38 o
  -7  -6   3        0.35        0.25      1.33 o
  -6  -6   3       39.87       48.09      4.72 o
  -5  -6   3      115.46      116.22      4.56 o
  -4  -6   3      288.65      300.35      6.56 o
  -3  -6   3       88.59       97.58      3.63 o
  -2  -6   3       28.40       20.27      0.58 o
  -1  -6   3      132.91      130.91      4.43 o
   0  -6   3       90.72      113.57     10.30 o
   1  -6   3        6.90        2.21      0.83 o
   2  -6   3        0.43        0.30      0.40 o
   3  -6   3        4.84        6.12      0.54 o
   4  -6   3        9.17       11.16      1.59 o
   5  -6   3        8.16        7.89      1.68 o
   6  -6   3      786.40      774.95     12.45 o
   7  -6   3      184.20      177.06      3.46 o
   8  -6   3        0.12        0.49      0.86 o
   9  -6   3       11.19       17.13      4.81 o
  -8  -5   3        7.06        1.34      1.84 o
  -7  -5   3        0.33        2.06      1.25 o
  -6  -5   3        1.33        1.79      2.15 o
  -5  -5   3      182.58      166.45      3.76 o
  -4  -5   3       59.51       66.40      1.38 o
  -3  -5   3       43.88       54.47      3.02 o
  -2  -5   3       82.77       79.59      1.83 o
  -1  -5   3      200.49      198.64      2.89 o
   0  -5   3       72.78       56.16      2.01 o
   1  -5   3     1231.55     1338.54     44.49 o
   2  -5   3     1231.56     1543.22     20.56 o
   3  -5   3     1423.81     1518.52     21.03 o
   4  -5   3       51.24       44.74      6.41 o
   5  -5   3       53.96       54.70      1.83 o
   6  -5   3       75.08       84.96      4.03 o
   7  -5   3       46.19       42.23      1.53 o
   8  -5   3        0.00        0.34      0.71 o
   9  -5   3        1.77        2.97      2.33 o
  -9  -4   3       11.64        7.83      1.65 o
  -8  -4   3        5.03        7.78      2.05 o
  -7  -4   3       23.39       18.66      2.17 o
  -6  -4   3        8.06        7.69      1.07 o
  -5  -4   3       95.30       93.91      2.10 o
  -4  -4   3      151.12      143.01      2.17 o
  -3  -4   3      236.69      219.22      5.62 o
  -2  -4   3        9.92       25.62      1.03 o
  -1  -4   3      232.04      226.80      3.24 o
   0  -4   3       32.52       23.43      1.49 o
   1  -4   3      434.49      553.31      6.31 o
   2  -4   3      421.30      411.60      8.77 o
   3  -4   3      174.69      146.55      1.40 o
   4  -4   3      493.58      524.20      6.21 o
   5  -4   3      105.02      117.85      7.79 o
   6  -4   3       53.13       54.38      9.01 o
   7  -4   3       80.23       56.35      2.78 o
   8  -4   3        7.95       10.61      1.18 o
   9  -4   3       33.76       31.82      2.55 o
  -9  -3   3        2.75       13.15      8.67 o
  -8  -3   3        2.14        1.92      1.53 o
  -7  -3   3        3.18        6.09      2.41 o
  -6  -3   3        6.97        5.68      3.52 o
  -5  -3   3       43.37       41.86      2.33 o
  -4  -3   3      331.52      305.59      3.77 o
  -3  -3   3       61.23       61.61      1.13 o
  -2  -3   3     1020.49      865.41     24.83 o
  -1  -3   3      850.09      771.47     11.43 o
   0  -3   3      146.86      106.19      2.34 o
   1  -3   3     3654.45     3400.99     41.51 o
   2  -3   3      768.64      981.44     13.40 o
   3  -3   3      229.39      259.70      2.48 o
   4  -3   3      283.86      267.40      4.79 o
   5  -3   3       46.19       56.55      1.52 o
   6  -3   3       61.36       65.54      6.03 o
   7  -3   3       14.60        9.90      1.76 o
   8  -3   3        1.13        1.59      1.02 o
   9  -3   3       93.39      101.89      3.94 o
  -9  -2   3      136.15      150.29     10.23 o
  -8  -2   3      212.21      248.45     11.19 o
  -7  -2   3       82.12       91.96     10.95 o
  -6  -2   3       84.28       86.72      4.08 o
  -5  -2   3      262.29      273.42      4.75 o
  -4  -2   3      767.92      787.39     12.60 o
  -3  -2   3     1125.86     1177.30     16.39 o
  -2  -2   3       82.39       89.42      6.66 o
  -1  -2   3     4469.87     4490.40     46.07 o
   0  -2   3       92.31      155.01      2.62 o
   1  -2   3     1361.73     1166.88     18.26 o
   2  -2   3      161.38      100.86      1.95 o
   3  -2   3        4.31        1.84      0.81 o
   4  -2   3      493.84      527.77      5.66 o
   5  -2   3        7.42       10.19      2.17 o
   6  -2   3      328.27      300.95      4.58 o
   7  -2   3       15.74       19.36      1.37 o
   8  -2   3        6.20        3.06      1.08 o
   9  -2   3        2.65        7.09      5.24 o
  -9  -1   3       26.13       25.32      6.09 o
  -8  -1   3       43.80       46.91      7.24 o
  -7  -1   3      173.47      176.28      6.03 o
  -6  -1   3      201.19      194.92      3.52 o
  -5  -1   3        0.42        0.37      0.53 o
  -4  -1   3      598.88      722.09     13.47 o
  -3  -1   3       87.00       73.45      4.65 o
  -2  -1   3      576.74      568.69      7.60 o
  -1  -1   3       23.81       21.24      1.53 o
   0  -1   3        1.09        0.14      0.26 o
   1  -1   3     9273.39     9926.02    152.53 o
   2  -1   3       97.18      103.88      6.26 o
   3  -1   3        6.85       14.29      0.64 o
   4  -1   3       14.27       19.82      1.19 o
   5  -1   3      498.35      483.08     10.17 o
   6  -1   3        0.07        0.03      0.71 o
   7  -1   3        7.01       11.16      2.09 o
   8  -1   3       19.14       27.00      3.66 o
   9  -1   3        1.79        1.40      1.50 o
 -10   0   3        0.75        0.00      2.21 o
  -9   0   3        2.81        3.48      1.07 o
  -8   0   3      212.38      205.88     13.25 o
  -7   0   3       38.10       46.41      1.30 o
  -6   0   3       84.91       82.65      1.42 o
  -5   0   3       35.64       38.38      1.35 o
  -4   0   3        0.42        0.06      1.01 o
  -3   0   3      198.95      173.78      7.97 o
  -2   0   3     9160.04     9842.67    154.93 o
  -1   0   3      173.86      293.17     14.62 o
   0   0   3        0.81        4.07      1.66 o
   1   0   3      184.72      185.36      3.48 o
   2   0   3     1739.09     1780.31     19.38 o
   3   0   3      163.24      170.29      4.15 o
   4   0   3       17.94       16.85      2.67 o
   5   0   3       10.93       10.18      2.97 o
   6   0   3      291.86      297.29      4.30 o
   7   0   3       26.77       26.76      3.41 o
   8   0   3       48.82       50.65      4.40 o
   9   0   3        2.23        0.02      1.37 o
 -10   1   3        0.70        1.03      1.76 o
  -9   1   3        0.39        0.00      0.89 o
  -8   1   3        0.32        0.23      1.75 o
  -7   1   3      116.98       98.41      2.40 o
  -6   1   3       18.45       21.97      1.19 o
  -5   1   3      136.89      151.75      4.84 o
  -4   1   3      234.12      263.89      5.58 o
  -3   1   3       19.49       23.31      1.86 o
  -2   1   3     2836.39     2690.43     24.51 o
  -1   1   3       53.90        6.73      3.07 o
   0   1   3     3152.49     3706.22     83.34 o
   1   1   3       61.05       46.32      1.76 o
   2   1   3      242.75      186.28      5.05 o
   3   1   3      496.89      463.77      5.76 o
   4   1   3      195.24      184.74      2.79 o
   5   1   3       13.31       13.16      1.58 o
   6   1   3       55.45       54.19      1.68 o
   7   1   3      750.35      747.57     11.81 o
   8   1   3       81.80       81.31      2.46 o
   9   1   3        0.67        0.08      1.70 o
 -10   2   3        9.80       12.37      2.07 o
  -9   2   3        0.66        1.80      2.72 o
  -8   2   3       93.22       95.99      3.26 o
  -7   2   3        3.19        8.38      5.46 o
  -6   2   3        5.32        6.05      0.87 o
  -5   2   3       11.37       14.49      2.14 o
  -4   2   3      327.41      400.29      6.45 o
  -3   2   3       68.34      119.67      1.29 o
  -2   2   3       28.13       30.28      3.19 o
  -1   2   3      776.44      549.52      2.45 o
   0   2   3     7162.00     7099.31    148.39 o
   1   2   3      444.00      414.31      2.25 o
   2   2   3      793.51      849.11      8.21 o
   3   2   3      151.67      136.80      4.82 o
   4   2   3       54.97       44.97      2.89 o
   5   2   3        3.15        3.38      1.36 o
   6   2   3       46.79       38.37      0.97 o
   7   2   3       38.35       42.10      1.56 o
   8   2   3        7.30        5.70      1.40 o
   9   2   3        7.40       10.90      3.38 o
 -10   3   3        0.00        0.03      1.45 o
  -9   3   3        0.04        0.77      1.13 o
  -8   3   3        3.46        1.70      0.97 o
  -7   3   3        0.58        3.71      3.76 o
  -6   3   3       32.43       24.44      4.12 o
  -5   3   3       20.35       16.15      1.26 o
  -4   3   3        5.84        3.50      0.77 o
  -3   3   3     1069.64     1155.88     15.67 o
  -2   3   3       19.57       16.83      1.74 o
  -1   3   3      289.65      279.55      9.90 o
   0   3   3     2135.23     2135.38     22.04 o
   1   3   3     1806.85     1922.79     33.74 o
   2   3   3     2009.53     2109.61     36.77 o
   3   3   3       16.91       13.23      1.29 o
   4   3   3        3.70        1.50      0.63 o
   5   3   3       48.79       53.02      1.16 o
   6   3   3      440.19      465.01     13.83 o
   7   3   3        0.00        1.49      2.18 o
   8   3   3        3.69        0.72      0.91 o
 -10   4   3        0.82        4.24      4.40 o
  -9   4   3        0.04        1.85      2.13 o
  -8   4   3        2.79        2.47      1.22 o
  -7   4   3       14.42       20.40      2.11 o
  -6   4   3       30.82       28.73      2.98 o
  -5   4   3       25.51       24.43      3.08 o
  -4   4   3       33.89       20.32      0.93 o
  -3   4   3      219.42      236.27      5.71 o
  -2   4   3        0.40        1.27      1.16 o
  -1   4   3       24.33       20.98      1.05 o
   0   4   3      210.82      201.86      6.30 o
   1   4   3      391.38      449.97      4.50 o
   2   4   3       46.15       40.99      5.36 o
   3   4   3       14.54       13.95      1.04 o
   4   4   3       27.36       26.35      2.14 o
   5   4   3       87.62       88.56      7.44 o
   6   4   3       20.44       18.75      0.87 o
   7   4   3      129.49      148.39      5.34 o
   8   4   3        3.72        1.53      1.54 o
 -10   5   3       24.39       31.41      4.59 o
  -9   5   3        1.91        0.67      1.44 o
  -8   5   3        2.66        5.99      1.72 o
  -7   5   3       43.96       50.06      5.96 o
  -6   5   3        0.13        2.05      1.44 o
  -5   5   3        1.19        1.44      1.24 o
  -4   5   3      451.07      472.22      6.74 o
  -3   5   3       85.38       60.82      4.06 o
  -2   5   3       28.06       30.43      1.13 o
  -1   5   3      320.85      351.30      5.29 o
   0   5   3        0.08        0.04      0.49 o
   1   5   3       99.44      115.47      2.66 o
   2   5   3       55.46       54.25      1.13 o
   3   5   3      174.06      162.02      2.08 o
   4   5   3       44.17       41.91      1.00 o
   5   5   3       33.68       33.40      1.21 o
   6   5   3       10.99       11.83      4.46 o
   7   5   3        6.77        7.99      1.45 o
   8   5   3        0.02        0.64      1.69 o
  -9   6   3       30.68       32.23      3.83 o
  -8   6   3       71.61       61.44      2.59 o
  -7   6   3       20.13       24.05      5.25 o
  -6   6   3        0.00        0.34      0.99 o
  -5   6   3       79.68       77.51      4.79 o
  -4   6   3      466.93      496.77      8.47 o
  -3   6   3        4.89        7.60      1.95 o
  -2   6   3      153.04      167.29      7.61 o
  -1   6   3      183.04      178.41      5.23 o
   0   6   3      262.37      271.93      5.03 o
   1   6   3       64.27       40.12      1.30 o
   2   6   3       11.79        8.76      1.48 o
   3   6   3        4.57        6.38      0.64 o
   4   6   3       25.47       27.69      2.40 o
   5   6   3       26.22       29.43      1.06 o
   6   6   3       20.18       21.43      1.97 o
   7   6   3       14.12       11.46      4.10 o
  -9   7   3       14.17       19.94      1.88 o
  -8   7   3        6.09        8.03      6.19 o
  -7   7   3        1.36        3.56      0.94 o
  -6   7   3       18.84       10.02      1.11 o
  -5   7   3       14.30       14.34      1.34 o
  -4   7   3      333.72      333.24      6.17 o
  -3   7   3      101.29      101.61      3.21 o
  -2   7   3       96.04      104.99      1.82 o
  -1   7   3      320.03      332.25      8.06 o
   0   7   3        2.75        2.78      0.90 o
   1   7   3      128.93      129.30      2.06 o
   2   7   3       38.03       31.05      1.14 o
   3   7   3       53.93       50.42      1.33 o
   4   7   3       37.92       26.43      0.99 o
   5   7   3       82.22       78.70      3.81 o
   6   7   3        3.47        7.76      3.00 o
  -9   8   3       10.66       11.46      1.80 o
  -8   8   3        0.12        4.11      2.30 o
  -7   8   3        5.99        7.32      3.20 o
  -6   8   3        0.24        0.76      1.14 o
  -5   8   3       39.13       35.40      1.75 o
  -4   8   3        2.02        4.25      2.46 o
  -3   8   3       60.01       59.43      2.30 o
  -2   8   3      118.20      124.07      3.78 o
  -1   8   3      456.24      480.78      8.55 o
   0   8   3       10.97       13.99      1.18 o
   1   8   3        8.12        7.92      0.80 o
   2   8   3       61.24       70.61      2.05 o
   3   8   3        2.29        2.69      2.24 o
   4   8   3       64.41       50.44      2.31 o
   5   8   3       21.94       24.06      4.98 o
   6   8   3       34.33       38.34      3.33 o
  -8   9   3       10.54        6.86      4.23 o
  -7   9   3        8.47        3.46      2.69 o
  -6   9   3       39.08       42.67      4.94 o
  -5   9   3      113.38      109.54      5.97 o
  -4   9   3      105.40      101.71      3.01 o
  -3   9   3       55.54       52.46      1.76 o
  -2   9   3      116.53      101.62      8.21 o
  -1   9   3      182.99      173.49      9.61 o
   0   9   3        5.71        2.50      0.75 o
   1   9   3        0.05        0.66      0.69 o
   2   9   3       27.22       23.10      2.39 o
   3   9   3       23.90       19.91      3.29 o
   4   9   3        8.34        4.75      1.52 o
   5   9   3        1.13        4.93      1.44 o
  -7  10   3        5.63        4.87      1.81 o
  -6  10   3        0.77        0.11      1.89 o
  -5  10   3       20.47       23.28      2.17 o
  -4  10   3      115.27      145.29      6.62 o
  -3  10   3       10.01       15.22      0.91 o
  -2  10   3        6.89        7.35      1.45 o
  -1  10   3      119.59      102.75      6.97 o
   0  10   3        2.91        4.82      0.92 o
   1  10   3       12.25        8.95      1.19 o
   2  10   3        2.63        4.57      3.00 o
   3  10   3        0.04        5.96      5.40 o
   4  10   3        3.45        8.43      6.19 o
  -7  11   3       22.13       28.60      2.52 o
  -6  11   3       10.76        8.69      2.10 o
  -5  11   3       12.96        7.98      1.89 o
  -4  11   3       93.27      104.83      5.17 o
  -3  11   3      257.11      237.67      8.97 o
  -2  11   3       31.40       37.06      2.44 o
  -1  11   3      160.87      156.77     10.37 o
   0  11   3       15.36       12.53      1.66 o
   1  11   3        2.60        6.17      1.36 o
   2  11   3       20.58       16.00      2.01 o
   3  11   3        2.41        0.24      1.11 o
  -5  12   3        8.76       12.73      1.86 o
  -4  12   3        8.21        2.90      1.17 o
  -3  12   3        0.11        0.03      1.06 o
  -2  12   3        1.34        0.01      0.96 o
  -1  12   3        1.26        0.15      2.52 o
   0  12   3        0.01        0.94      1.15 o
   1  12   3       18.63       19.02      1.91 o
  -2  13   3        2.68        7.07      3.69 o
  -1 -13   4       11.99       12.14      1.62 o
   0 -13   4        6.01        4.31      1.70 o
   1 -13   4       13.38       16.37      1.57 o
   2 -13   4       11.40       16.96      1.82 o
   3 -13   4        0.16        2.88      1.59 o
   4 -13   4        0.01        0.08      1.16 o
   5 -13   4        0.64       10.52      3.18 o
  -3 -12   4        6.77        0.02      2.31 o
  -2 -12   4       12.43       13.46      1.88 o
  -1 -12   4        4.20        8.69      1.49 o
   0 -12   4        6.42        3.64      1.08 o
   1 -12   4        0.06        2.65      1.25 o
   2 -12   4       79.27       71.71      2.88 o
   3 -12   4       12.91        8.73      1.48 o
   4 -12   4       10.67       12.37      2.74 o
   5 -12   4        0.20        1.22      1.82 o
   6 -12   4        7.55       17.45      2.52 o
  -4 -11   4        2.38        1.91      1.44 o
  -3 -11   4        5.47        6.16      3.55 o
  -2 -11   4       61.13       63.15      2.12 o
  -1 -11   4       33.47       31.46      1.92 o
   0 -11   4        3.77        4.03      1.27 o
   1 -11   4        8.48        3.82      1.28 o
   2 -11   4       11.67        7.76      1.46 o
   3 -11   4        0.91        4.32      1.60 o
   4 -11   4        5.00        0.24      1.79 o
   5 -11   4        3.67        1.53      0.98 o
   6 -11   4        0.23        1.94      0.98 o
   7 -11   4        4.31        3.90      2.24 o
  -5 -10   4        4.60       11.38      2.05 o
  -4 -10   4       30.91       42.34      2.35 o
  -3 -10   4        4.21        3.16      0.74 o
  -2 -10   4        9.33        7.98      1.64 o
  -1 -10   4        7.82        5.82      1.27 o
   0 -10   4       16.99       16.45      1.81 o
   1 -10   4       66.22       85.51      2.66 o
   2 -10   4      104.76      104.03      3.35 o
   3 -10   4        0.04        7.97      1.91 o
   4 -10   4        8.70        4.39      0.30 o
   5 -10   4        4.06        1.78      0.60 o
   6 -10   4        0.05        3.10      3.60 o
   7 -10   4       13.96       15.55      1.54 o
   8 -10   4        2.84        7.09      1.81 o
  -6  -9   4        0.87        0.69      1.25 o
  -5  -9   4        5.60       10.55      6.06 o
  -4  -9   4       13.59       15.58      4.85 o
  -3  -9   4      202.53      214.76      3.22 o
  -2  -9   4       10.50       22.30      3.10 o
  -1  -9   4      194.12      187.35      3.50 o
   0  -9   4       35.25       46.99      1.85 o
   1  -9   4       74.78       75.16      2.51 o
   2  -9   4       63.26       48.01      2.21 o
   3  -9   4       10.44       11.08      1.82 o
   4  -9   4       26.79       22.71      1.98 o
   5  -9   4       56.84       57.68      2.02 o
   6  -9   4       10.90       12.52      0.98 o
   7  -9   4        0.76        3.75      3.67 o
   8  -9   4        9.15       13.51      1.63 o
  -7  -8   4        2.67        1.13      1.54 o
  -6  -8   4       11.22        8.19      3.19 o
  -5  -8   4        8.82       12.11      5.05 o
  -4  -8   4      115.87      114.57      5.44 o
  -3  -8   4      193.92      197.01      3.24 o
  -2  -8   4       72.20       61.73      2.24 o
  -1  -8   4       30.80       29.78      0.47 o
   0  -8   4       34.22       41.38      1.94 o
   1  -8   4        0.75        0.00      0.75 o
   2  -8   4        8.33        8.84      1.13 o
   3  -8   4        9.95        9.43      1.00 o
   4  -8   4       18.84       12.66      0.72 o
   5  -8   4       11.12       11.37      2.04 o
   6  -8   4       11.85        7.39      1.52 o
   7  -8   4        0.25        1.52      1.41 o
   8  -8   4       53.98       55.34      9.63 o
  -7  -7   4       25.86       34.55      2.73 o
  -6  -7   4       54.06       50.54      2.30 o
  -5  -7   4       84.29       90.11      7.08 o
  -4  -7   4       92.67      101.75      3.93 o
  -3  -7   4        2.45        4.43      0.70 o
  -2  -7   4        7.18        7.20      0.75 o
  -1  -7   4       10.63       10.21      0.54 o
   0  -7   4       41.00       48.59      3.23 o
   1  -7   4       42.02       34.93      1.68 o
   2  -7   4       49.16       47.99      1.95 o
   3  -7   4      161.15      175.40      3.37 o
   4  -7   4      100.08       76.22      1.68 o
   5  -7   4       44.44       43.49      2.57 o
   6  -7   4     1221.44     1243.70     26.04 o
   7  -7   4       60.95       59.91      1.77 o
   8  -7   4        1.51        2.16      3.12 o
   9  -7   4        0.59        3.59      2.94 o
  -8  -6   4        6.40        3.43      3.06 o
  -7  -6   4        2.66        0.35      1.21 o
  -6  -6   4        0.56        3.96      3.76 o
  -5  -6   4        1.94        0.38      1.04 o
  -4  -6   4      117.42      132.67      2.05 o
  -3  -6   4       10.30        8.51      1.52 o
  -2  -6   4       42.74       32.57      1.74 o
  -1  -6   4      143.64      143.97      1.94 o
   0  -6   4       72.50       53.94      3.31 o
   1  -6   4      239.91      275.93      4.97 o
   2  -6   4       62.08       74.38      1.23 o
   3  -6   4      324.95      280.93      9.17 o
   4  -6   4      164.66      162.01      5.08 o
   5  -6   4       85.95      104.74      2.63 o
   6  -6   4       58.86       57.78      3.29 o
   7  -6   4       31.29       29.04      4.41 o
   8  -6   4        2.07        3.13      4.03 o
   9  -6   4        4.29        9.03      8.47 o
  -8  -5   4        0.29        1.83      1.80 o
  -7  -5   4        1.37        2.10      1.86 o
  -6  -5   4       50.91       40.06      3.19 o
  -5  -5   4        1.17        1.43      1.14 o
  -4  -5   4        6.81        3.63      0.65 o
  -3  -5   4       17.74       14.79      0.85 o
  -2  -5   4      160.38      193.17      2.43 o
  -1  -5   4      236.25      244.78      3.03 o
   0  -5   4      302.06      331.88     13.32 o
   1  -5   4      208.00      260.62      2.96 o
   2  -5   4        0.30        0.05      0.39 o
   3  -5   4       56.42       62.40      1.63 o
   4  -5   4       48.35       50.35      1.37 o
   5  -5   4       60.91       70.20      5.15 o
   6  -5   4       18.82       13.02      1.60 o
   7  -5   4        4.62        2.32      2.17 o
   8  -5   4       67.24       57.48      3.00 o
   9  -5   4       32.18       36.25      2.57 o
  -9  -4   4       10.99        3.25      1.91 o
  -8  -4   4        8.64       11.78      1.80 o
  -7  -4   4        1.15        3.65      3.91 o
  -6  -4   4        0.24        1.89      1.36 o
  -5  -4   4      126.61      140.37      2.58 o
  -4  -4   4       32.78       36.61      2.12 o
  -3  -4   4     1080.24     1161.60     13.32 o
  -2  -4   4       83.45       51.08      1.62 o
  -1  -4   4       15.24       29.58      2.27 o
   0  -4   4     1225.15     1194.94     13.61 o
   1  -4   4      665.90      586.71      7.44 o
   2  -4   4      179.06      209.22      2.06 o
   3  -4   4      136.58      145.81      2.70 o
   4  -4   4        7.32        7.32      0.80 o
   5  -4   4       99.85       96.62      2.53 o
   6  -4   4       48.86       43.65      1.45 o
   7  -4   4        5.03        4.62      1.08 o
   8  -4   4        4.60        4.58      1.15 o
   9  -4   4       15.16       16.74      6.94 o
  -9  -3   4       27.69       43.45      3.14 o
  -8  -3   4       11.23        9.70      1.62 o
  -7  -3   4      191.22      230.99     14.86 o
  -6  -3   4        4.88        8.88      0.98 o
  -5  -3   4        7.32       12.09      1.15 o
  -4  -3   4        0.29        0.21      0.55 o
  -3  -3   4     1175.90     1434.71     14.83 o
  -2  -3   4      888.30     1051.82     14.00 o
  -1  -3   4       23.17        8.26      0.37 o
   0  -3   4     1286.43     1049.96     18.32 o
   1  -3   4        9.09       17.23      2.46 o
   2  -3   4       42.89       65.05      2.04 o
   3  -3   4     1221.61     1306.92     18.06 o
   4  -3   4      175.62      187.07      3.43 o
   5  -3   4       21.53       31.56      3.14 o
   6  -3   4       12.90       15.68      1.02 o
   7  -3   4       33.95       36.19      1.70 o
   8  -3   4        0.42        2.04      1.42 o
   9  -3   4       51.15       42.06      8.40 o
  -9  -2   4       56.08       52.13      3.94 o
  -8  -2   4       24.69       17.95      3.27 o
  -7  -2   4       25.24       29.54      1.08 o
  -6  -2   4       84.16       91.71      5.43 o
  -5  -2   4        2.18        4.74      0.59 o
  -4  -2   4       37.66       42.13      1.28 o
  -3  -2   4       52.17       56.11      0.95 o
  -2  -2   4       94.09      164.95      2.51 o
  -1  -2   4      265.46      296.21      5.38 o
   0  -2   4     6198.63     6264.12     91.90 o
   1  -2   4     1394.54     1198.11     16.17 o
   2  -2   4       91.08      115.86      2.99 o
   3  -2   4     1129.73     1220.61     11.38 o
   4  -2   4        5.27        7.05      2.17 o
   5  -2   4       93.15      104.75      2.20 o
   6  -2   4       30.35       19.95      1.98 o
   7  -2   4       20.18       24.18      1.55 o
   8  -2   4        5.46        6.10      1.00 o
   9  -2   4       72.71       85.80      3.55 o
  -9  -1   4        5.05        0.51      1.82 o
  -8  -1   4        0.97        1.38      2.95 o
  -7  -1   4        0.87        3.71      2.17 o
  -6  -1   4        1.64        0.17      0.55 o
  -5  -1   4      216.30      214.39      4.65 o
  -4  -1   4        3.19        2.27      1.70 o
  -3  -1   4     3266.77     3545.09     37.78 o
  -2  -1   4     2010.47     1901.79     28.80 o
  -1  -1   4      745.71      581.63      8.39 o
   0  -1   4       15.08       56.79      1.52 o
   1  -1   4      827.96      854.84     12.47 o
   2  -1   4      271.19      210.96      4.03 o
   3  -1   4     1098.62     1131.85     16.45 o
   4  -1   4       31.35       44.11      1.68 o
   5  -1   4       40.24       50.37      0.72 o
   6  -1   4       81.22       71.84      2.53 o
   7  -1   4      173.56      176.58     11.26 o
   8  -1   4       60.12       54.00      7.18 o
   9  -1   4        6.91        3.47      2.29 o
 -10   0   4       30.78       25.76      3.68 o
  -9   0   4        3.06        7.37      7.06 o
  -8   0   4        3.55        0.99      0.53 o
  -7   0   4      326.69      329.38     10.52 o
  -6   0   4       43.42       48.08      1.07 o
  -5   0   4        6.05        7.19      1.15 o
  -4   0   4      163.89      146.19      4.55 o
  -3   0   4     1269.43     1217.96     26.82 o
  -2   0   4     3214.28     3073.62     36.47 o
  -1   0   4      589.61      561.25      5.78 o
   0   0   4     1427.07     1523.61     20.31 o
   1   0   4     3225.60     3015.37     44.37 o
   2   0   4      376.31      353.11      3.67 o
   3   0   4       83.92       88.18      1.31 o
   4   0   4      372.39      394.40      9.38 o
   5   0   4      280.28      269.12      4.39 o
   6   0   4       10.41        8.06      0.98 o
   7   0   4        1.86        1.22      0.99 o
   8   0   4       15.16       20.85      1.81 o
   9   0   4        2.27        0.16      1.37 o
 -10   1   4        5.27        5.49      2.12 o
  -9   1   4       40.90       32.77      2.65 o
  -8   1   4        8.78        9.74      5.02 o
  -7   1   4       16.09       13.18      3.78 o
  -6   1   4       15.93       17.23      0.82 o
  -5   1   4       98.70       96.25      2.91 o
  -4   1   4       16.25       16.48      5.62 o
  -3   1   4     2002.34     2193.91     26.95 o
  -2   1   4       92.63      129.73     13.52 o
  -1   1   4       75.47       99.52      8.71 o
   0   1   4     1817.51     1770.14     20.09 o
   1   1   4     1173.67     1343.97     17.99 o
   2   1   4     1751.80     1965.99     23.43 o
   3   1   4      545.00      537.56      7.19 o
   4   1   4      167.28      157.19      2.62 o
   5   1   4      158.23      145.91      2.67 o
   6   1   4      435.91      434.87     10.75 o
   7   1   4      369.44      375.05     10.95 o
   8   1   4        8.25        7.08      1.47 o
   9   1   4       10.62        9.70      7.85 o
 -10   2   4       14.31       21.09      6.39 o
  -9   2   4        4.70        7.34      4.06 o
  -8   2   4       47.34       58.48      2.53 o
  -7   2   4       90.26       99.97      8.76 o
  -6   2   4       35.99       39.87      2.13 o
  -5   2   4       83.46       86.27      2.97 o
  -4   2   4       84.29       55.06      3.09 o
  -3   2   4       93.34       84.74      4.09 o
  -2   2   4       34.31       33.76      5.35 o
  -1   2   4       35.72       41.11      4.91 o
   0   2   4      418.32      414.30      3.14 o
   1   2   4      586.79      558.41      6.63 o
   2   2   4      359.41      373.94      5.43 o
   3   2   4      463.53      511.10     11.83 o
   4   2   4       27.65       27.72      1.01 o
   5   2   4       52.78       44.24      2.89 o
   6   2   4      885.21      922.86     11.63 o
   7   2   4       12.23       11.98      1.53 o
   8   2   4        0.63        0.11      1.44 o
 -10   3   4        6.87        5.62      3.64 o
  -9   3   4        6.42        3.60      2.17 o
  -8   3   4       12.03       11.68      1.49 o
  -7   3   4       52.84       64.30      2.30 o
  -6   3   4       49.19       60.11      2.13 o
  -5   3   4      257.38      262.34      8.53 o
  -4   3   4      482.42      516.48     11.94 o
  -3   3   4        1.58        2.29      1.93 o
  -2   3   4        8.66        9.57      0.70 o
  -1   3   4      132.32      138.18      6.15 o
   0   3   4        0.16        4.58      1.01 o
   1   3   4     2168.60     2305.02     43.73 o
   2   3   4      148.67      240.86      3.32 o
   3   3   4        5.77        8.39      1.89 o
   4   3   4       92.09       73.26      3.98 o
   5   3   4       13.66       10.61      0.89 o
   6   3   4      276.03      265.84      5.38 o
   7   3   4       13.99       13.16      1.45 o
   8   3   4       24.84       28.96      2.02 o
 -10   4   4       15.23       16.70      2.38 o
  -9   4   4        8.73        5.84      4.05 o
  -8   4   4      143.67      116.84      3.90 o
  -7   4   4      261.41      278.15      5.08 o
  -6   4   4       11.18       12.94      2.45 o
  -5   4   4      483.78      501.34      9.69 o
  -4   4   4      401.92      402.41      6.44 o
  -3   4   4       52.21       52.51      1.60 o
  -2   4   4      271.40      264.82      5.53 o
  -1   4   4      546.11      534.46     15.68 o
   0   4   4      115.11       95.54      3.50 o
   1   4   4      127.23      174.50      4.48 o
   2   4   4        2.64        0.44      0.78 o
   3   4   4       46.99       41.82      1.12 o
   4   4   4        2.71        0.62      0.94 o
   5   4   4        0.55        3.02      1.20 o
   6   4   4       84.97       94.53      2.97 o
   7   4   4       11.71       11.93      6.80 o
   8   4   4        2.60        2.56      4.11 o
  -9   5   4       38.00       58.54      2.56 o
  -8   5   4       64.05       54.30      2.77 o
  -7   5   4       29.94       27.64      9.31 o
  -6   5   4       20.77       22.38      3.17 o
  -5   5   4       38.40       44.59      4.91 o
  -4   5   4      245.67      254.45      4.43 o
  -3   5   4       54.50       76.44      1.73 o
  -2   5   4        0.59        3.70      2.05 o
  -1   5   4      278.43      282.79      4.44 o
   0   5   4        0.10        2.06      0.63 o
   1   5   4       48.90       42.21      2.07 o
   2   5   4      124.78      147.68      3.09 o
   3   5   4        0.21        0.99      0.78 o
   4   5   4       95.75       85.07      6.78 o
   5   5   4       88.45       84.71      3.58 o
   6   5   4        0.00        0.04      0.73 o
   7   5   4       36.94       24.32      4.95 o
  -9   6   4      218.30      228.26     30.78 o
  -8   6   4      140.13      129.59      3.92 o
  -7   6   4       51.33       58.38      2.44 o
  -6   6   4        0.00        0.04      0.91 o
  -5   6   4        4.68        7.50      4.35 o
  -4   6   4       20.62       18.15      1.13 o
  -3   6   4      220.51      218.55      6.09 o
  -2   6   4      181.34      201.67      3.81 o
  -1   6   4        0.22        0.22      0.60 o
   0   6   4       83.49       71.18      1.84 o
   1   6   4       65.81       56.02      3.92 o
   2   6   4       25.46       18.43      1.40 o
   3   6   4       45.61       34.36      1.42 o
   4   6   4        1.58        0.03      0.65 o
   5   6   4       38.31       34.69      2.98 o
   6   6   4       17.93       16.91      2.87 o
   7   6   4       12.25       20.77      7.54 o
  -9   7   4       18.17       15.81      3.91 o
  -8   7   4        0.17        1.48      1.47 o
  -7   7   4        0.32        2.50      2.73 o
  -6   7   4        3.09        5.04      1.10 o
  -5   7   4       26.27       22.55      5.52 o
  -4   7   4      142.06      121.67      2.41 o
  -3   7   4      157.90      158.07      4.53 o
  -2   7   4       62.00       59.63      1.36 o
  -1   7   4        6.32        6.67      0.59 o
   0   7   4       57.56       59.57      1.33 o
   1   7   4       78.62       73.14      1.68 o
   2   7   4       25.14       25.96      3.87 o
   3   7   4      114.39       91.03      2.38 o
   4   7   4       20.37       22.66      1.16 o
   5   7   4       34.43       33.92      7.89 o
   6   7   4       16.32       21.76      3.34 o
  -9   8   4        6.59        7.70      3.59 o
  -8   8   4        0.15        0.60      1.23 o
  -7   8   4        0.13        0.10      1.27 o
  -6   8   4        0.00        1.51      1.28 o
  -5   8   4       31.21       25.74      3.78 o
  -4   8   4      162.09      174.71     10.36 o
  -3   8   4      118.62      115.10      2.66 o
  -2   8   4       18.30       19.88      0.93 o
  -1   8   4      149.91      145.01      9.03 o
   0   8   4       57.97       56.63      3.32 o
   1   8   4      118.90      107.18      2.74 o
   2   8   4       88.40       72.94      7.53 o
   3   8   4       43.87       31.51      4.59 o
   4   8   4       17.79       24.93      4.42 o
   5   8   4       51.19       49.65      7.01 o
  -8   9   4        2.86       11.08      4.18 o
  -7   9   4        1.80        2.90      3.06 o
  -6   9   4       17.25       15.29      2.61 o
  -5   9   4       11.28        8.20      2.79 o
  -4   9   4      103.37       91.89      3.72 o
  -3   9   4      763.76      880.36     20.71 o
  -2   9   4     1134.06     1212.43     20.35 o
  -1   9   4        7.05        8.64      0.67 o
   0   9   4        0.95        1.29      1.10 o
   1   9   4       13.46       13.28      1.06 o
   2   9   4       16.88       15.55      2.53 o
   3   9   4        1.21        3.44      2.32 o
   4   9   4        3.50        3.10      2.42 o
   5   9   4       12.49        5.75      2.79 o
  -7  10   4       13.45       27.19      2.74 o
  -6  10   4        9.80       17.15      2.43 o
  -5  10   4        0.44        1.18      1.89 o
  -4  10   4       64.54       66.03      2.36 o
  -3  10   4       57.88       59.18      3.55 o
  -2  10   4      188.60      190.64      4.93 o
  -1  10   4       21.77       18.01      1.78 o
   0  10   4       18.02       11.60      5.40 o
   1  10   4        5.63        2.97      1.46 o
   2  10   4       19.00       20.14      5.49 o
   3  10   4        7.08        7.64      4.33 o
   4  10   4        0.39        3.92      1.51 o
  -6  11   4        6.41        4.79      1.70 o
  -5  11   4        0.21        0.02      1.81 o
  -4  11   4       29.04       34.67      2.96 o
  -3  11   4      129.85      125.81      5.84 o
  -1  11   4       23.28       26.28      3.87 o
   0  11   4        0.97        2.44      1.82 o
   1  11   4        2.77       12.48      5.30 o
   2  11   4        0.74        0.74      1.05 o
  -5  12   4        0.14        2.50      1.49 o
  -3  12   4       40.83       47.67      3.01 o
  -2  12   4        1.66        0.14      1.16 o
  -1  12   4        2.19        5.06      3.29 o
   0  12   4       40.74       46.21      2.78 o
   1  12   4       13.37       12.68      1.57 o
  -1 -13   5        2.02        2.01      1.16 o
   0 -13   5        5.40        5.93      1.47 o
   1 -13   5        0.08        0.00      1.06 o
   2 -13   5        0.00        0.90      1.07 o
   3 -13   5        0.24        1.58      1.37 o
   4 -13   5        0.10        0.00      1.57 o
  -3 -12   5       11.59        6.08      3.05 o
  -2 -12   5        2.68        1.44      1.15 o
  -1 -12   5       40.36       44.49      2.54 o
   0 -12   5       12.78       13.52      1.81 o
   1 -12   5       12.11       10.59      1.57 o
   2 -12   5        9.40        3.54      1.28 o
   3 -12   5        0.10        0.01      1.36 o
   4 -12   5        0.07        0.86      1.49 o
   5 -12   5       15.81       25.49      2.76 o
   6 -12   5        1.97        0.06      2.00 o
  -4 -11   5        9.85        9.33      1.54 o
  -3 -11   5       14.45       16.65      1.21 o
  -2 -11   5        4.97        6.45      0.81 o
  -1 -11   5       49.92       54.03      2.36 o
   0 -11   5       33.41       33.47      2.10 o
   1 -11   5        4.08        3.93      1.60 o
   2 -11   5       26.14       23.66      1.68 o
   3 -11   5      277.70      276.33      6.81 o
   4 -11   5       19.50       18.37      2.42 o
   5 -11   5        1.87        1.84      2.12 o
   6 -11   5        3.08        1.85      1.34 o
   7 -11   5        5.45        3.15      1.30 o
  -5 -10   5        6.82       11.04      2.61 o
  -4 -10   5       75.21       73.23      8.55 o
  -3 -10   5        1.81        2.41      0.85 o
  -2 -10   5      136.21      151.75      2.76 o
  -1 -10   5       52.65       52.22      2.22 o
   0 -10   5        6.77       14.35      1.39 o
   1 -10   5       51.61       50.80      2.21 o
   2 -10   5      110.79       85.16      2.83 o
   3 -10   5       40.50       37.97      1.96 o
   4 -10   5        3.69        3.18      0.22 o
   5 -10   5        0.39        0.83      0.84 o
   6 -10   5       20.35       15.16      3.49 o
   7 -10   5       35.94       35.13      7.29 o
  -6  -9   5       15.20       16.47      1.84 o
  -5  -9   5        5.85        9.80      2.72 o
  -4  -9   5       59.19       58.37      1.95 o
  -3  -9   5      722.18      813.89     14.03 o
  -2  -9   5     1084.91     1224.48     16.62 o
  -1  -9   5       18.19       15.25      1.00 o
   0  -9   5        5.78        6.42      1.27 o
   1  -9   5        1.53        2.36      1.06 o
   2  -9   5       96.66      102.67      3.03 o
   3  -9   5       69.92       50.61      3.03 o
   4  -9   5       27.34       24.84      0.74 o
   5  -9   5      120.21      117.80      4.78 o
   6  -9   5       34.18       26.66      1.99 o
   7  -9   5        3.63        2.59      2.16 o
   8  -9   5        3.39        7.72      4.26 o
  -7  -8   5       52.69       46.88      3.19 o
  -6  -8   5       24.65       15.66      1.82 o
  -5  -8   5        2.17       10.54      6.51 o
  -4  -8   5        0.14        0.20      0.76 o
  -3  -8   5        9.45       10.13      0.75 o
  -2  -8   5       92.44       78.81      1.77 o
  -1  -8   5      304.29      316.78      6.23 o
   0  -8   5       80.85       86.64      3.97 o
   1  -8   5        6.57        6.37      0.79 o
   2  -8   5       11.79        4.66      1.35 o
   3  -8   5       95.59       98.31      1.51 o
   4  -8   5        9.38        6.82      0.91 o
   5  -8   5       50.19       53.39      1.40 o
   6  -8   5        2.17        3.50      1.49 o
   7  -8   5        0.09        0.10      1.00 o
   8  -8   5        1.19        1.66      1.31 o
  -7  -7   5        3.67        4.03      3.39 o
  -6  -7   5        1.34        1.11      1.46 o
  -5  -7   5        0.00        2.48      2.86 o
  -4  -7   5      201.98      205.05      3.06 o
  -3  -7   5       60.19       58.51      1.19 o
  -2  -7   5       34.20       31.45      0.74 o
  -1  -7   5       67.13       64.57      1.74 o
   0  -7   5        8.53        9.70      1.09 o
   1  -7   5       16.52       23.22      1.20 o
   2  -7   5        0.47        1.01      0.23 o
   3  -7   5       38.50       43.45      1.97 o
   4  -7   5       72.97       69.31      1.56 o
   5  -7   5      311.53      335.53      6.38 o
   6  -7   5       18.98       18.19      2.68 o
   7  -7   5      278.53      318.40     16.99 o
   8  -7   5       83.07       75.20      5.21 o
   9  -7   5        4.34       10.87      2.28 o
  -8  -6   5        1.08        3.33      1.53 o
  -7  -6   5       12.53       19.23      1.90 o
  -6  -6   5        5.15        5.97      1.86 o
  -5  -6   5       35.82       39.56      4.58 o
  -4  -6   5       18.49       11.61      0.69 o
  -3  -6   5       53.76       52.27      0.97 o
  -2  -6   5       58.26       58.14      0.92 o
  -1  -6   5       37.99       42.23      0.98 o
   0  -6   5      123.59      145.41      1.78 o
   1  -6   5      122.79      102.12      1.44 o
   2  -6   5      240.08      278.34      3.56 o
   3  -6   5      624.93      666.75      9.11 o
   4  -6   5      447.78      454.25      5.64 o
   5  -6   5       11.08       14.66      0.95 o
   6  -6   5      495.73      520.47     21.73 o
   7  -6   5       41.52       43.24      3.75 o
   8  -6   5       10.72       11.99      1.63 o
   9  -6   5       18.83       22.52      2.11 o
  -8  -5   5        3.21        1.94      2.50 o
  -7  -5   5        0.01        0.00      1.27 o
  -6  -5   5        4.57        2.02      2.83 o
  -5  -5   5       41.15       36.52      5.47 o
  -4  -5   5        1.03        0.20      0.48 o
  -3  -5   5       74.42       81.88      1.95 o
  -2  -5   5       75.47      106.96      3.63 o
  -1  -5   5     1346.29     1335.43     14.83 o
   0  -5   5      481.84      516.05      6.89 o
   1  -5   5     1649.13     1568.26     35.64 o
   2  -5   5     1868.40     2099.79     23.97 o
   3  -5   5       13.20       10.76      1.25 o
   4  -5   5       63.11       55.54      1.42 o
   5  -5   5        1.43        1.18      0.78 o
   6  -5   5       79.63       75.83      6.23 o
   7  -5   5      209.62      228.35      9.19 o
   8  -5   5       13.71       12.62      2.08 o
   9  -5   5        2.38        3.30      1.36 o
  -9  -4   5        2.93        9.28      5.85 o
  -8  -4   5        2.98        4.84      1.51 o
  -7  -4   5        0.81        1.77      1.98 o
  -6  -4   5        0.93        0.14      0.90 o
  -5  -4   5        3.27        2.34      0.96 o
  -4  -4   5       20.87       17.30      0.67 o
  -3  -4   5       72.39       70.21      1.64 o
  -2  -4   5      398.50      404.04      4.71 o
  -1  -4   5       18.13       19.67      1.28 o
   0  -4   5        7.46        8.25      0.53 o
   1  -4   5       45.50       75.40      0.84 o
   2  -4   5     1712.36     1679.28     22.39 o
   3  -4   5     2158.06     2245.80     24.59 o
   4  -4   5      177.44      174.23      2.82 o
   5  -4   5       21.83       16.97      1.27 o
   6  -4   5        0.02        0.54      0.75 o
   7  -4   5       32.72       33.81      3.05 o
   8  -4   5       78.68       98.47      4.10 o
   9  -4   5        3.75        2.32      1.79 o
  -9  -3   5        0.24        2.64      2.24 o
  -8  -3   5        0.06        0.58      1.67 o
  -7  -3   5       73.17       69.69      2.27 o
  -6  -3   5      187.47      186.02      8.74 o
  -5  -3   5       21.42       21.43      1.00 o
  -4  -3   5        0.69        0.62      0.51 o
  -3  -3   5      880.72      859.19     11.31 o
  -2  -3   5      149.45      208.46      1.86 o
  -1  -3   5       53.75       48.67      1.30 o
   0  -3   5        0.15        0.26      0.33 o
   1  -3   5     1002.82      953.18     12.01 o
   2  -3   5       14.26       12.10      1.00 o
   3  -3   5       33.68       17.69      4.72 o
   4  -3   5        0.54        0.13      0.52 o
   5  -3   5       13.98       16.62      3.97 o
   6  -3   5        0.02        0.72      0.71 o
   7  -3   5       42.30       40.17      1.60 o
   8  -3   5       68.52       64.36     10.85 o
   9  -3   5       12.46       13.60      3.38 o
  -9  -2   5       48.66       57.90      3.27 o
  -8  -2   5       40.29       39.80      1.81 o
  -7  -2   5      177.12      152.75      3.22 o
  -6  -2   5        1.54        1.22      1.62 o
  -5  -2   5      193.82      173.72      8.19 o
  -4  -2   5       36.51       34.15      1.08 o
  -3  -2   5       38.93       24.69      1.10 o
  -2  -2   5        7.15       19.48      0.85 o
  -1  -2   5       36.81       83.98      1.78 o
   0  -2   5      604.79      749.08     10.12 o
   1  -2   5      201.86      192.85      3.65 o
   2  -2   5     1246.52     1215.07     12.89 o
   3  -2   5      570.55      633.10      5.93 o
   4  -2   5        1.10        0.58      0.63 o
   5  -2   5        0.04        1.40      0.51 o
   6  -2   5        2.71        5.12      3.60 o
   7  -2   5       33.09       37.28      1.76 o
   8  -2   5      178.15      165.72      4.15 o
   9  -2   5        2.31        2.56      2.40 o
  -9  -1   5        3.76        9.45      2.73 o
  -8  -1   5       82.61       85.92      2.98 o
  -7  -1   5      440.73      462.12      8.32 o
  -6  -1   5      192.70      190.40     13.06 o
  -5  -1   5        8.10       10.94      1.04 o
  -4  -1   5      412.47      474.16      6.36 o
  -3  -1   5      262.86      231.25      4.98 o
  -2  -1   5     2641.45     2588.48     32.47 o
  -1  -1   5     1291.03     1244.97     20.70 o
   0  -1   5      968.94      867.79     16.49 o
   1  -1   5     1650.44     1564.21     22.28 o
   2  -1   5      569.62      655.90      9.50 o
   3  -1   5      481.03      519.56      8.66 o
   4  -1   5       64.74       70.08      2.15 o
   5  -1   5       63.96       79.07      1.00 o
   6  -1   5       80.38       81.50      2.24 o
   7  -1   5       36.25       37.70      8.51 o
   8  -1   5        1.41        5.45      1.29 o
   9  -1   5       68.44       63.46      3.34 o
 -10   0   5        5.39       15.04      2.54 o
  -9   0   5        9.66        8.34      2.81 o
  -8   0   5        1.03        0.07      0.54 o
  -7   0   5       15.46       14.13      0.88 o
  -6   0   5      159.60      149.26      7.48 o
  -5   0   5       20.14       23.20      1.81 o
  -4   0   5      702.65      734.61     15.41 o
  -3   0   5      295.63      380.11     13.34 o
  -2   0   5     3986.72     4079.05     55.90 o
  -1   0   5     1175.93      934.67     16.71 o
   0   0   5      213.92      164.16      2.89 o
   1   0   5       33.05       38.09      1.44 o
   2   0   5      118.55       98.08      1.53 o
   3   0   5      569.94      653.66      8.67 o
   4   0   5        5.91        3.28      0.72 o
   5   0   5      143.18      117.74      5.69 o
   6   0   5       14.35       17.21      6.40 o
   7   0   5       24.86       24.66      6.40 o
   8   0   5       54.19       59.16      3.36 o
   9   0   5       10.67       11.92      3.59 o
  -9   1   5        7.42        5.54      1.30 o
  -8   1   5       10.51       15.11      1.49 o
  -7   1   5      654.68      664.15     13.81 o
  -6   1   5        8.54        8.08      1.07 o
  -5   1   5      129.32      113.33      1.54 o
  -4   1   5      626.26      654.14      6.44 o
  -3   1   5       26.87       25.44      1.51 o
  -2   1   5     2183.78     2221.10     46.02 o
  -1   1   5       60.82       62.10      3.09 o
   0   1   5      180.83      170.24      3.00 o
   1   1   5     1568.47     1431.81     28.00 o
   2   1   5       68.25       72.72      1.40 o
   3   1   5        9.11       25.00      2.24 o
   4   1   5       10.25       15.34      1.40 o
   5   1   5      564.17      601.92     21.74 o
   6   1   5        3.86       11.13      2.63 o
   7   1   5       35.56       29.17      1.15 o
   8   1   5        0.45        1.99      2.44 o
 -10   2   5        3.82        7.94      5.85 o
  -9   2   5       81.64       90.06      4.82 o
  -8   2   5       17.35       22.40      8.34 o
  -7   2   5      355.61      374.04     26.56 o
  -6   2   5        7.55        7.56      1.63 o
  -5   2   5      106.32       95.92      2.30 o
  -4   2   5       75.22       53.73      4.76 o
  -3   2   5      821.51      871.68     20.39 o
  -2   2   5       65.36       56.32      4.02 o
  -1   2   5      149.49      166.25      3.58 o
   0   2   5      876.35      898.16     11.49 o
   1   2   5     1835.85     1781.69     25.50 o
   2   2   5       88.16       87.28      4.85 o
   3   2   5        2.34        6.20      0.78 o
   4   2   5       10.15       14.28      1.90 o
   5   2   5      483.39      501.07     16.55 o
   6   2   5        5.52        5.29      1.55 o
   7   2   5        7.67       10.02      1.12 o
   8   2   5       18.15       22.63      2.09 o
 -10   3   5        0.23        1.14      2.00 o
  -9   3   5       16.89       18.60      3.59 o
  -8   3   5        1.21        1.81      1.29 o
  -7   3   5        0.29        1.86      1.44 o
  -6   3   5        7.45        6.48      1.21 o
  -5   3   5        1.82        2.96      2.38 o
  -4   3   5      126.62      115.43      2.03 o
  -3   3   5      868.49     1025.60     18.23 o
  -2   3   5      821.85     1023.26     12.78 o
  -1   3   5       10.05        4.76      2.01 o
   0   3   5      485.01      469.81     11.65 o
   1   3   5       57.64       38.49      1.60 o
   2   3   5       56.76       62.92      2.96 o
   3   3   5       16.31       12.23      6.36 o
   4   3   5       46.51       47.99      1.45 o
   5   3   5      328.88      343.93      7.21 o
   6   3   5       58.38       66.78      2.06 o
   7   3   5        7.68        9.08      8.54 o
   8   3   5        0.02        0.07      1.44 o
 -10   4   5        0.08        3.96      3.09 o
  -9   4   5        1.18        5.14      5.40 o
  -8   4   5       26.60       28.09      5.33 o
  -7   4   5       96.16      107.50     12.70 o
  -6   4   5        0.75        0.31      1.09 o
  -5   4   5        4.43        3.30      0.89 o
  -4   4   5       13.50       20.01      2.53 o
  -3   4   5      161.54      150.52      9.76 o
  -2   4   5      115.67      120.24      1.99 o
  -1   4   5      720.95      714.19     13.77 o
   0   4   5       63.29       93.27      4.97 o
   1   4   5      517.20      484.52      7.65 o
   2   4   5       35.11       36.08      4.18 o
   3   4   5        1.52        3.24      1.86 o
   4   4   5       50.81       47.60      1.48 o
   5   4   5       42.22       41.82      4.30 o
   6   4   5       92.99      101.08     11.37 o
   7   4   5        0.77        5.07      2.09 o
  -9   5   5        0.64        1.97      1.28 o
  -8   5   5        0.05        0.22      2.45 o
  -7   5   5        0.01        0.17      1.28 o
  -6   5   5        1.33        9.55      1.18 o
  -5   5   5      198.90      222.29      5.04 o
  -4   5   5       32.15       34.16      3.00 o
  -3   5   5      192.42      200.62      8.18 o
  -2   5   5       43.43       32.85      1.41 o
  -1   5   5      376.49      409.71      6.19 o
   0   5   5        6.11        4.48      2.33 o
   1   5   5      309.04      314.64      9.33 o
   2   5   5        8.53        7.83      2.41 o
   3   5   5        4.63        4.09      0.78 o
   4   5   5       17.66       18.75      2.80 o
   5   5   5       20.42       28.84      1.27 o
   6   5   5        0.82        0.03      0.84 o
   7   5   5       11.53       13.45      2.43 o
  -9   6   5        6.27       11.05      1.68 o
  -8   6   5        1.58        0.15      1.47 o
  -7   6   5       32.53       27.41      3.77 o
  -6   6   5        0.02        0.41      0.93 o
  -5   6   5      265.11      255.22      5.63 o
  -4   6   5        4.13        3.49      0.70 o
  -3   6   5       96.24      104.03      3.33 o
  -2   6   5        3.67        2.62      1.28 o
  -1   6   5      168.08      189.88      3.45 o
   0   6   5       95.64       96.49      2.07 o
   1   6   5       96.26      108.39     12.34 o
   2   6   5       35.88       33.47      3.25 o
   3   6   5        2.72        3.33      2.42 o
   4   6   5      221.95      202.93     12.38 o
   5   6   5       50.35       53.93      1.67 o
   6   6   5        0.16        2.97      1.79 o
   7   6   5        1.45        0.03      1.78 o
  -9   7   5       13.14       20.07      3.48 o
  -8   7   5        0.12        0.01      1.06 o
  -7   7   5       17.52        6.44      1.51 o
  -6   7   5        2.53        0.98      1.41 o
  -5   7   5      158.68      153.32      5.80 o
  -4   7   5      123.55      121.06      4.44 o
  -3   7   5       26.86       21.29      3.42 o
  -2   7   5      112.04      129.20      2.39 o
  -1   7   5      111.35      108.15      2.41 o
   0   7   5      116.59      102.87      2.45 o
   1   7   5        3.20        4.89      0.77 o
   2   7   5      175.29      157.66      3.87 o
   3   7   5        8.00       10.38      2.57 o
   4   7   5       63.59       48.53      1.57 o
   5   7   5        1.12        5.70      5.27 o
   6   7   5        4.41        1.84      1.47 o
  -8   8   5        1.43        0.01      1.36 o
  -7   8   5        3.18       10.09      1.75 o
  -6   8   5        2.09        1.21      0.99 o
  -5   8   5        1.87        3.79      0.88 o
  -4   8   5        0.06        1.34      1.20 o
  -3   8   5      365.24      370.97      8.21 o
  -2   8   5      196.13      196.99      7.93 o
  -1   8   5      201.28      207.07      4.44 o
   0   8   5        0.01        0.02      0.84 o
   1   8   5        0.32        2.72      2.30 o
   2   8   5       12.94        6.50      1.00 o
   3   8   5       11.78       15.97      3.42 o
   4   8   5        4.17        0.13      1.31 o
   5   8   5        8.72        7.88      1.36 o
  -8   9   5        0.01        4.42      2.07 o
  -7   9   5        0.07        0.00      2.54 o
  -6   9   5       33.48       33.87      2.05 o
  -5   9   5        2.14        2.58      2.11 o
  -4   9   5       71.91       74.56      2.05 o
  -3   9   5      302.38      312.33     30.52 o
  -2   9   5      141.90      155.91      3.99 o
  -1   9   5        3.88        5.85      1.91 o
   0   9   5       19.53       21.23      1.89 o
   1   9   5       10.65        8.64      2.67 o
   2   9   5       13.90       10.49      3.58 o
   3   9   5        2.17        2.64      1.46 o
   4   9   5       19.39       16.48      3.43 o
  -7  10   5       25.04       31.55      3.04 o
  -6  10   5        1.81        3.48      1.79 o
  -5  10   5        9.44        8.29      1.68 o
  -4  10   5        0.13        0.00      1.27 o
  -3  10   5       83.93       77.51      3.06 o
  -2  10   5        6.59        6.66      2.04 o
  -1  10   5        6.54        2.86      1.03 o
   0  10   5       62.53       62.71      8.60 o
   1  10   5        6.89        4.20      2.59 o
   2  10   5        3.16        4.77      2.42 o
   3  10   5       16.34        9.13      3.88 o
  -6  11   5        0.32        0.01      1.49 o
  -4  11   5       36.25       33.95      2.98 o
  -3  11   5       35.05       35.29      2.84 o
  -2  11   5        7.64        0.87      1.77 o
  -1  11   5        4.91        6.58      5.55 o
   0  11   5        4.33       12.44      2.22 o
   1  11   5        0.38        2.78      5.23 o
   2  11   5        2.42        4.43      1.63 o
  -4  12   5       25.36       27.35      2.69 o
  -3  12   5        2.18        1.31      1.15 o
  -2  12   5       18.16       16.33      2.11 o
  -1  12   5       19.83       13.70      4.32 o
   0  12   5       17.67       24.52      1.91 o
  -1 -13   6       80.97      100.58      4.10 o
   0 -13   6        1.21        3.80      1.48 o
   1 -13   6        2.76        4.32      1.28 o
   2 -13   6        7.28        4.69      1.14 o
   3 -13   6       21.08       14.53      1.72 o
   4 -13   6       31.04       29.06      1.94 o
  -3 -12   6       53.15       42.64      2.91 o
  -2 -12   6        1.08        1.86      1.28 o
  -1 -12   6        3.62        1.98      1.15 o
   0 -12   6        0.09        0.01      1.07 o
   1 -12   6        0.20        5.56      1.25 o
   2 -12   6        8.12        3.74      1.36 o
   3 -12   6       31.07       32.20      1.98 o
   4 -12   6       47.98       55.72      2.88 o
   5 -12   6        0.00        0.01      1.37 o
   6 -12   6       27.41       33.16      3.22 o
  -4 -11   6        7.52       10.40      2.44 o
  -3 -11   6        0.03        0.67      0.80 o
  -2 -11   6      518.51      585.97     21.97 o
  -1 -11   6      131.82      160.89      4.48 o
   0 -11   6        2.06        0.62      1.06 o
   1 -11   6        1.38        1.28      1.07 o
   2 -11   6      288.37      269.18      6.77 o
   3 -11   6      136.49      126.08      3.92 o
   4 -11   6        0.02        0.00      1.26 o
   5 -11   6        3.07        3.76      2.14 o
   6 -11   6        0.03        1.17      2.31 o
  -5 -10   6        1.24        0.00      1.37 o
  -4 -10   6        0.12        0.37      0.99 o
  -3 -10   6       35.51       31.55      1.71 o
  -2 -10   6        1.21        2.61      0.42 o
  -1 -10   6      217.22      237.23      6.13 o
   0 -10   6       21.89       24.32      1.47 o
   1 -10   6        0.15        0.92      1.06 o
   2 -10   6       97.54       89.64      3.11 o
   3 -10   6        3.49        2.92      1.06 o
   4 -10   6        6.45        2.65      0.83 o
   5 -10   6        1.08        1.16      0.86 o
   6 -10   6        3.18        0.94      0.81 o
   7 -10   6        2.53        1.11      1.17 o
  -6  -9   6        7.95        5.11      1.52 o
  -5  -9   6       55.20       50.99      2.81 o
  -4  -9   6      263.86      300.97      5.98 o
  -3  -9   6      740.14      786.78     11.26 o
  -2  -9   6       39.74       38.44      1.15 o
  -1  -9   6       20.22       15.56      0.52 o
   0  -9   6       65.84       68.82      2.13 o
   1  -9   6        4.96        6.45      3.64 o
   2  -9   6       65.02       83.41      3.43 o
   3  -9   6        4.00        5.47      0.94 o
   4  -9   6      124.29      132.95     11.23 o
   5  -9   6       25.23       27.58      1.17 o
   6  -9   6       44.37       44.84      9.95 o
   7  -9   6       24.32       26.14      2.00 o
   8  -9   6        0.10        0.01      1.28 o
  -7  -8   6       26.60       31.92      4.90 o
  -6  -8   6        5.81        6.43      1.25 o
  -5  -8   6        1.40       10.96      8.98 o
  -4  -8   6       66.15       86.79      5.24 o
  -3  -8   6        7.24        5.77      2.53 o
  -2  -8   6      394.23      402.28      5.16 o
  -1  -8   6        0.02        0.22      0.27 o
   0  -8   6      103.48      113.09     13.71 o
   1  -8   6        9.97       10.56      3.28 o
   2  -8   6        6.09        3.82      2.58 o
   3  -8   6        0.26        1.01      0.29 o
   4  -8   6        1.55        3.24      1.13 o
   5  -8   6      219.50      221.57      3.90 o
   6  -8   6        0.72        0.03      0.86 o
   7  -8   6        5.82        4.98      2.29 o
   8  -8   6        1.66        6.74      7.39 o
  -7  -7   6        0.22        0.41      1.24 o
  -6  -7   6       32.28       30.12      4.01 o
  -5  -7   6       46.38       52.94      1.64 o
  -4  -7   6        1.98        4.07      0.80 o
  -3  -7   6        7.68        6.11      1.68 o
  -2  -7   6      155.26      171.58      2.69 o
  -1  -7   6      182.57      176.96      2.77 o
   0  -7   6      305.17      322.97      4.14 o
   1  -7   6        0.10        0.25      0.29 o
   2  -7   6       58.95       68.79      1.79 o
   3  -7   6       94.30       86.62      1.53 o
   4  -7   6      137.26      138.17      3.37 o
   5  -7   6       56.71       45.60      1.27 o
   6  -7   6      154.19      144.34      6.80 o
   7  -7   6      137.00      142.21     11.49 o
   8  -7   6       63.83       56.74      5.95 o
  -8  -6   6       12.31       20.99      4.11 o
  -7  -6   6        1.62        1.13      1.57 o
  -6  -6   6        0.06        0.08      0.97 o
  -5  -6   6       20.83       14.20      0.91 o
  -4  -6   6        0.07        0.87      1.38 o
  -3  -6   6       11.36       13.26      0.49 o
  -2  -6   6       15.52       16.45      0.58 o
  -1  -6   6      113.99      101.38      1.86 o
   0  -6   6        3.08       13.59      1.70 o
   1  -6   6      180.37      171.59      2.14 o
   2  -6   6      186.47      193.49      2.57 o
   3  -6   6      967.27     1012.88     22.20 o
   4  -6   6      236.58      256.22      5.11 o
   5  -6   6      112.28      107.04      2.14 o
   6  -6   6        0.45        2.10      2.29 o
   7  -6   6      120.29      108.04      4.15 o
   8  -6   6       46.03       49.78      2.63 o
   9  -6   6        0.17        3.35      2.81 o
  -8  -5   6        1.44        6.66      3.89 o
  -7  -5   6        3.83        5.43      1.29 o
  -6  -5   6        5.57       12.63      3.98 o
  -5  -5   6      112.16       99.08      2.23 o
  -4  -5   6      138.27      128.84      5.74 o
  -3  -5   6       64.28       62.72      1.15 o
  -2  -5   6      180.53      202.72      3.81 o
  -1  -5   6       21.92       33.46      3.97 o
   0  -5   6        7.37       16.66      0.80 o
   1  -5   6      424.83      422.91      5.68 o
   2  -5   6     1087.08     1038.90     11.50 o
   3  -5   6      518.98      479.15      6.64 o
   4  -5   6       40.43       43.91      1.07 o
   5  -5   6      439.88      427.77      6.27 o
   6  -5   6       12.39        8.94      0.88 o
   7  -5   6       21.39       20.92      0.97 o
   8  -5   6        6.59       12.45      1.85 o
   9  -5   6        8.61       16.37      3.48 o
  -9  -4   6        0.45        4.80      3.20 o
  -8  -4   6       14.71       23.39      2.23 o
  -7  -4   6        5.44       10.97      2.15 o
  -6  -4   6      197.86      207.75      5.04 o
  -5  -4   6      245.64      271.09      4.51 o
  -4  -4   6       50.76       53.41      1.43 o
  -3  -4   6       76.68       95.43      2.71 o
  -2  -4   6      161.76      182.45      3.89 o
  -1  -4   6        2.73        6.74      0.54 o
   0  -4   6      255.32      280.64      3.49 o
   1  -4   6       37.14       31.77      0.60 o
   2  -4   6     1323.02     1400.70     14.78 o
   3  -4   6       22.36       34.24      4.55 o
   4  -4   6        0.69        1.29      0.77 o
   5  -4   6       31.32       33.86      0.82 o
   6  -4   6       66.80       53.71      1.80 o
   7  -4   6       45.29       37.21      3.20 o
   8  -4   6       15.03       17.81      5.67 o
   9  -4   6       12.69        9.97      6.55 o
  -9  -3   6       16.58       20.54      2.72 o
  -8  -3   6       12.95        7.31      3.34 o
  -7  -3   6      154.20      174.12     14.38 o
  -6  -3   6      196.52      203.14      6.91 o
  -5  -3   6        0.97        0.53      0.58 o
  -4  -3   6       98.24       87.41      2.02 o
  -3  -3   6       46.64       62.82      1.54 o
  -2  -3   6     1620.05     1785.85     19.51 o
  -1  -3   6      125.67      136.99      2.89 o
   0  -3   6     1066.50     1093.41     13.25 o
   1  -3   6      617.34      580.06      5.88 o
   2  -3   6      887.67      874.95     13.06 o
   3  -3   6       11.55        9.69      0.67 o
   4  -3   6       95.23       77.48      1.45 o
   5  -3   6        5.04        4.51      0.68 o
   6  -3   6        6.00        3.04      0.50 o
   7  -3   6       49.52       41.30      3.87 o
   8  -3   6       34.14       41.98      5.44 o
   9  -3   6        0.04        2.95      1.62 o
  -9  -2   6        7.84        4.71      2.60 o
  -8  -2   6       75.98       47.08      2.08 o
  -7  -2   6        4.36        5.77      4.72 o
  -6  -2   6      315.16      324.86      5.40 o
  -5  -2   6        9.99       15.61      0.54 o
  -4  -2   6      133.60      153.88      2.58 o
  -3  -2   6     1600.35     1580.15     21.96 o
  -2  -2   6      721.79      811.93     14.07 o
  -1  -2   6       87.27       90.79      2.13 o
   0  -2   6      944.61      934.79     10.88 o
   1  -2   6        4.68        0.93      0.70 o
   2  -2   6      836.54      823.17      8.68 o
   3  -2   6      120.00      123.63      2.96 o
   4  -2   6       28.77       23.58      0.70 o
   5  -2   6        6.80        5.71      0.55 o
   6  -2   6       25.76       42.05      1.67 o
   7  -2   6       21.63       21.43      7.63 o
   8  -2   6       27.85       26.25      3.09 o
   9  -2   6       14.88       12.90      3.78 o
  -9  -1   6        0.27        1.02      1.89 o
  -8  -1   6        0.84        1.63      0.63 o
  -7  -1   6      173.77      175.60      3.89 o
  -6  -1   6       59.19       44.12      3.36 o
  -5  -1   6       50.59       45.77      2.59 o
  -4  -1   6        2.50        3.82      1.04 o
  -3  -1   6     1042.80     1111.89     18.36 o
  -2  -1   6        3.30        7.23      0.57 o
  -1  -1   6       91.59      132.59      9.46 o
   0  -1   6       68.77       60.34      1.83 o
   1  -1   6      363.64      378.39      6.20 o
   2  -1   6      579.63      805.89     23.09 o
   3  -1   6        0.00        0.34      0.87 o
   4  -1   6       15.28       20.23      0.53 o
   5  -1   6       86.17       88.54      4.17 o
   6  -1   6        1.93        2.75      1.51 o
   7  -1   6       52.33       46.03      2.31 o
   8  -1   6        4.81        5.57      1.32 o
   9  -1   6        2.88        0.20      1.63 o
 -10   0   6        0.02        7.21      2.73 o
  -9   0   6        5.53        8.10      6.62 o
  -8   0   6       32.57       37.03      2.14 o
  -7   0   6       16.48       26.91      1.68 o
  -6   0   6      131.10      119.62      8.53 o
  -5   0   6       30.88       36.31      1.48 o
  -4   0   6      120.06      102.52      3.17 o
  -3   0   6       55.23       63.86      2.78 o
  -2   0   6      210.24      207.25      3.84 o
  -1   0   6        0.00        2.72      0.72 o
   0   0   6        0.30        0.56      0.75 o
   1   0   6      663.77      703.78     10.09 o
   2   0   6      160.65      153.96      6.03 o
   3   0   6       91.11      128.76      4.42 o
   4   0   6       12.28       11.13      0.84 o
   5   0   6       18.63       20.74      1.09 o
   6   0   6       26.47       30.90      1.77 o
   7   0   6       23.11       20.81      2.52 o
   8   0   6      221.05      245.26     12.70 o
 -10   1   6       17.38       10.94      7.57 o
  -9   1   6        0.00        1.60      0.99 o
  -8   1   6        2.40        3.80      1.17 o
  -7   1   6       56.96       45.06      2.11 o
  -6   1   6       79.97       94.34      3.82 o
  -5   1   6       66.21       64.05      1.32 o
  -4   1   6      242.89      237.15     13.07 o
  -3   1   6     1784.21     1757.65     41.34 o
  -2   1   6      400.23      450.03      9.59 o
  -1   1   6      348.01      389.79      7.59 o
   0   1   6       62.93       55.46      1.94 o
   1   1   6     1175.65     1073.09     13.87 o
   2   1   6      485.28      511.50     14.57 o
   3   1   6      189.18      203.93      3.45 o
   4   1   6      129.09      118.70      2.74 o
   5   1   6        9.33        9.17      1.03 o
   6   1   6      101.93      102.21      1.98 o
   7   1   6      174.60      184.90      8.15 o
   8   1   6       26.38       32.46      1.73 o
 -10   2   6        0.84        3.77      4.00 o
  -9   2   6        0.11        2.92      3.19 o
  -8   2   6       51.81       42.49      3.50 o
  -7   2   6        0.90        4.57      1.71 o
  -6   2   6       74.99       72.19      3.61 o
  -5   2   6       27.99       34.14      2.02 o
  -4   2   6      230.43      247.07      6.80 o
  -3   2   6      770.93      790.02      8.91 o
  -2   2   6       41.45       37.74      5.05 o
  -1   2   6     1031.36     1134.49     32.36 o
   0   2   6      351.18      315.62      5.61 o
   1   2   6       32.59       29.18      1.74 o
   2   2   6     2250.81     2404.83     33.20 o
   3   2   6      592.39      633.84      8.87 o
   4   2   6      316.41      315.16      4.56 o
   5   2   6       13.59       15.93      2.79 o
   6   2   6       70.36       64.24      3.28 o
   7   2   6        9.75        8.26      1.59 o
   8   2   6        2.63        6.55      1.75 o
 -10   3   6       11.23        4.56      1.89 o
  -9   3   6       18.93       31.91      2.63 o
  -8   3   6       53.20       53.79      2.44 o
  -7   3   6      109.17      104.08     18.80 o
  -6   3   6       27.13       25.10      1.37 o
  -5   3   6        0.54        0.43      0.60 o
  -4   3   6        0.20        0.33      0.70 o
  -3   3   6      208.60      188.48      8.48 o
  -2   3   6        7.14        9.82      1.58 o
  -1   3   6      197.15      217.46      9.70 o
   0   3   6       16.85       12.76      1.57 o
   1   3   6      134.59      158.30      3.17 o
   2   3   6       93.91       90.76      1.78 o
   3   3   6      119.39      111.75      2.16 o
   4   3   6       85.48       67.45      7.09 o
   5   3   6       39.39       29.98      2.65 o
   6   3   6       60.02       56.97      3.72 o
   7   3   6        1.27        6.50      1.91 o
   8   3   6        1.44        2.45      2.00 o
  -9   4   6       29.68       34.43      2.80 o
  -8   4   6       28.18       25.91      2.50 o
  -7   4   6       34.19       35.42      7.17 o
  -6   4   6      142.75      146.84      3.61 o
  -5   4   6        4.44        5.76      1.06 o
  -4   4   6       31.54       24.08      1.08 o
  -3   4   6       43.53       49.23      1.58 o
  -2   4   6       36.18       33.35      2.49 o
  -1   4   6      528.09      593.63      8.24 o
   0   4   6        0.65        0.35      0.75 o
   1   4   6        2.23        4.14      2.12 o
   2   4   6       44.76       45.17      2.16 o
   3   4   6       28.15       24.12      2.69 o
   4   4   6      282.32      266.22      5.05 o
   5   4   6      188.62      178.91      9.88 o
   6   4   6        1.18        3.72      2.95 o
   7   4   6        5.58        5.35      1.38 o
  -9   5   6       36.87       43.33      6.49 o
  -8   5   6       70.33       86.34      3.69 o
  -7   5   6      366.61      375.94     20.27 o
  -6   5   6      299.75      289.74     10.23 o
  -5   5   6      185.13      213.70      4.94 o
  -4   5   6       32.87       35.08      1.29 o
  -3   5   6       17.47       15.08      2.74 o
  -2   5   6       16.19       21.45      0.93 o
  -1   5   6       63.50       67.75      3.89 o
   0   5   6       72.60       78.12      4.44 o
   1   5   6       55.22       44.81      1.51 o
   2   5   6        8.34       13.19      2.05 o
   3   5   6        0.54        1.39      1.37 o
   4   5   6       14.87       10.11      2.19 o
   5   5   6       14.12       22.29      2.81 o
   6   5   6       43.13       45.08      2.68 o
   7   5   6        0.10        1.24      1.63 o
  -9   6   6       10.56       17.67      5.19 o
  -8   6   6        0.14        2.66      2.90 o
  -7   6   6        1.75        2.35      1.34 o
  -6   6   6       33.81       45.54      2.00 o
  -5   6   6       11.86       10.10      3.21 o
  -4   6   6        6.69       10.46      1.02 o
  -3   6   6       52.84       39.16      1.86 o
  -2   6   6      165.83      180.24      3.32 o
  -1   6   6       47.37       41.97      1.28 o
   0   6   6        0.07        2.43      1.06 o
   1   6   6        8.17       10.70      1.28 o
   2   6   6      136.90      134.79      2.88 o
   3   6   6       20.68       14.37      1.12 o
   4   6   6        1.44        0.02      0.74 o
   5   6   6        9.01       10.77      1.75 o
   6   6   6        0.98        0.17      1.35 o
  -9   7   6        1.53        5.32      1.82 o
  -8   7   6       38.46       46.25      3.29 o
  -7   7   6        2.98        6.16      1.81 o
  -6   7   6        0.02        0.31      1.20 o
  -5   7   6        0.29        1.76      0.90 o
  -4   7   6        0.54        1.61      1.19 o
  -3   7   6        0.01        0.89      0.86 o
  -2   7   6       99.44      106.32      2.57 o
  -1   7   6        0.76        1.83      0.90 o
   0   7   6       31.63       34.55      1.50 o
   1   7   6        8.27        5.78      0.81 o
   2   7   6       16.63       12.36      2.46 o
   3   7   6      306.20      269.77      5.44 o
   4   7   6        1.26        0.04      1.21 o
   6   7   6       20.08       27.96      6.32 o
  -8   8   6        0.00        0.00      2.86 o
  -7   8   6        1.66        0.05      2.02 o
  -6   8   6        0.73        1.14      1.37 o
  -5   8   6        3.53        4.26      3.34 o
  -4   8   6      285.98      285.07      8.12 o
  -3   8   6       25.67       27.16      3.28 o
  -2   8   6      438.31      476.82      9.56 o
  -1   8   6      290.74      265.99     11.81 o
   0   8   6        8.51       15.27      2.30 o
   1   8   6       80.63       85.37      2.81 o
   2   8   6      107.24       81.24      3.43 o
   3   8   6        5.25        5.59      2.45 o
   4   8   6       67.24       78.41      3.58 o
   5   8   6        0.01        2.61      3.06 o
  -8   9   6        0.08        1.79      1.90 o
  -7   9   6        0.56        5.88      2.30 o
  -6   9   6        8.50       10.88      1.89 o
  -5   9   6        0.37        2.17      2.21 o
  -4   9   6        1.55        1.28      1.12 o
  -3   9   6      844.28      859.86     26.95 o
  -2   9   6      555.53      661.29     16.31 o
  -1   9   6       17.42       16.89      1.77 o
   0   9   6        2.85        3.43      1.00 o
   1   9   6       12.96        8.51      2.59 o
   2   9   6       39.12       32.80      2.86 o
   3   9   6        0.45        0.35      1.37 o
   4   9   6       22.22       20.52      7.50 o
  -7  10   6       77.77       87.88      6.21 o
  -6  10   6       17.38       16.78      2.01 o
  -5  10   6        6.34        7.36      2.24 o
  -4  10   6       11.30       13.91      1.88 o
  -3  10   6        0.56        0.50      0.97 o
  -2  10   6      294.61      293.17     27.49 o
  -1  10   6       49.96       43.31      2.24 o
   0  10   6        5.09        1.47      1.59 o
   1  10   6        0.02        4.17      3.28 o
   2  10   6       10.36       11.49      2.18 o
   3  10   6        4.99        5.88      2.88 o
  -6  11   6        0.25        2.15      1.58 o
  -5  11   6        2.33        5.96      2.22 o
  -4  11   6       36.51       33.99      2.95 o
  -3  11   6        6.72        9.47      2.24 o
  -2  11   6       20.46       19.87      2.66 o
   0  11   6        0.01        1.39      1.60 o
   1  11   6        3.48       11.22      4.58 o
  -3  12   6       45.83       36.18      3.02 o
  -1  12   6        0.49        0.04      2.30 o
  -1 -13   7        7.02        9.94      1.50 o
   0 -13   7        0.17        0.00      1.15 o
   1 -13   7        6.38        7.89      1.27 o
   2 -13   7        0.06        2.58      1.05 o
   3 -13   7       10.00        6.76      1.36 o
   4 -13   7        0.55        2.14      1.38 o
  -3 -12   7        2.72        0.01      1.79 o
  -2 -12   7       90.43       99.12      4.98 o
  -1 -12   7       12.24       13.68      1.54 o
   0 -12   7        5.85        4.72      1.27 o
   1 -12   7       36.99       32.11      1.85 o
   2 -12   7        6.16        0.11      1.07 o
   3 -12   7       21.76       17.96      1.69 o
   4 -12   7        0.05        1.71      1.70 o
   5 -12   7        4.99        1.85      1.37 o
  -4 -11   7       75.33       80.49      3.17 o
  -3 -11   7       53.27       52.26      3.67 o
  -2 -11   7       76.83       64.29      4.28 o
  -1 -11   7       43.31       47.65      2.20 o
   0 -11   7        1.95        1.13      1.15 o
   1 -11   7        0.64        0.07      0.96 o
   2 -11   7        0.90        0.00      1.06 o
   3 -11   7       55.22       48.16      2.14 o
   4 -11   7        2.65        4.66      1.35 o
   5 -11   7        2.48        0.77      0.61 o
   6 -11   7        4.20        4.59      1.83 o
  -5 -10   7       45.97       56.85      3.31 o
  -4 -10   7       25.84       19.26      1.56 o
  -3 -10   7      167.18      179.23      8.31 o
  -2 -10   7        3.91        4.50      0.65 o
  -1 -10   7       53.70       70.89      2.82 o
   0 -10   7        8.90        4.93      1.58 o
   1 -10   7        4.69        6.33      1.13 o
   2 -10   7       77.25       58.38      2.67 o
   3 -10   7       34.12       35.37      2.10 o
   4 -10   7       21.00       21.01      0.80 o
   5 -10   7        0.26        1.74      0.54 o
   6 -10   7        0.01        2.11      1.05 o
   7 -10   7        0.05        0.03      1.26 o
  -6  -9   7        5.01       10.97      2.11 o
  -5  -9   7       48.30       53.47      5.21 o
  -4  -9   7       75.08       82.45      2.26 o
  -3  -9   7      262.80      267.04      4.71 o
  -2  -9   7      117.13      120.94      2.05 o
  -1  -9   7      243.69      236.15      3.40 o
   0  -9   7       61.76       48.90      5.43 o
   1  -9   7       52.11       58.31      3.51 o
   2  -9   7       74.11       64.98      2.38 o
   3  -9   7      123.45       99.13      2.87 o
   4  -9   7      213.91      219.40      3.97 o
   5  -9   7        6.22        2.82      1.29 o
   6  -9   7       20.13       17.30      5.75 o
   7  -9   7        2.62        3.52      1.57 o
  -7  -8   7        1.43        0.80      1.64 o
  -6  -8   7       19.14       17.78      3.25 o
  -5  -8   7      152.68      155.27      3.58 o
  -4  -8   7       22.25       30.98      3.03 o
  -3  -8   7       79.84       81.54      3.74 o
  -2  -8   7      139.13      135.86      4.64 o
  -1  -8   7      546.11      581.01     14.34 o
   0  -8   7       87.83       89.25      2.25 o
   1  -8   7        0.93        3.76      0.95 o
   2  -8   7       13.91       14.91      0.43 o
   3  -8   7        6.83       10.64      2.45 o
   4  -8   7      134.72      131.73      5.07 o
   5  -8   7       63.48       69.54      2.16 o
   6  -8   7       25.78       21.68      2.16 o
   7  -8   7       23.75       29.11      2.51 o
   8  -8   7        0.00        0.00      2.74 o
  -7  -7   7        0.99        2.42      1.35 o
  -6  -7   7        9.21       21.31      2.91 o
  -5  -7   7        1.03        2.49      1.40 o
  -4  -7   7        6.98        5.27      0.77 o
  -3  -7   7       39.96       52.20      3.00 o
  -2  -7   7      516.05      522.42     10.12 o
  -1  -7   7       85.06       72.80      4.09 o
   0  -7   7       14.10       17.16      0.46 o
   1  -7   7       51.42       46.12      1.82 o
   2  -7   7       16.77       14.29      1.45 o
   3  -7   7      399.89      398.43     12.78 o
   4  -7   7     1892.31     1934.28     28.47 o
   5  -7   7       53.82       65.96      1.64 o
   6  -7   7       17.11       17.80      1.68 o
   7  -7   7        8.49        8.84      2.14 o
   8  -7   7       19.38       23.43      5.66 o
  -8  -6   7        8.47       10.22      1.93 o
  -7  -6   7        0.00        0.31      1.19 o
  -6  -6   7       24.31       18.39      5.41 o
  -5  -6   7        0.85        0.06      0.71 o
  -4  -6   7        0.12        0.00      0.79 o
  -3  -6   7        0.09        0.17      0.39 o
  -2  -6   7       17.37       18.92      2.33 o
  -1  -6   7     1303.87     1416.94     22.02 o
   0  -6   7       57.91       64.90      2.07 o
   1  -6   7        2.86        0.07      0.38 o
   2  -6   7       60.78       70.76      1.14 o
   3  -6   7      165.39      154.00      4.96 o
   4  -6   7      339.48      321.95      9.00 o
   5  -6   7        4.67        3.34      0.52 o
   6  -6   7      194.20      172.51      4.94 o
   7  -6   7       13.04       14.46      1.41 o
   8  -6   7        0.93        0.02      1.58 o
  -8  -5   7        1.38        3.20      2.91 o
  -7  -5   7       28.72       30.41      2.42 o
  -6  -5   7        3.08        3.41      0.86 o
  -5  -5   7       10.50        7.95      1.51 o
  -4  -5   7       42.11       39.42      1.36 o
  -3  -5   7        0.16        0.14      0.55 o
  -2  -5   7      734.62      861.64     13.86 o
  -1  -5   7      423.58      500.36      6.21 o
   0  -5   7       53.10       69.87      1.64 o
   1  -5   7       18.68       13.85      0.52 o
   2  -5   7        0.02        0.04      0.35 o
   3  -5   7       53.59       45.80      2.97 o
   4  -5   7       33.04       35.54      0.91 o
   5  -5   7        6.96        6.53      2.44 o
   6  -5   7       73.07       65.77      1.80 o
   7  -5   7       85.33       88.01      5.77 o
   8  -5   7       10.52       17.86      3.48 o
  -9  -4   7        9.43       16.07      5.85 o
  -8  -4   7        8.13        1.86      1.24 o
  -7  -4   7       18.94       13.26      1.37 o
  -6  -4   7       74.32       73.68      4.95 o
  -5  -4   7       61.22       55.97      4.14 o
  -4  -4   7      102.87       74.13      2.22 o
  -3  -4   7       26.12       20.81      1.07 o
  -2  -4   7      105.66      131.49      2.20 o
  -1  -4   7      134.05      150.08      3.92 o
   0  -4   7     1195.86     1151.84     13.50 o
   1  -4   7        7.69       16.70      1.00 o
   2  -4   7       17.91       16.03      2.12 o
   3  -4   7      227.75      277.83     11.69 o
   4  -4   7      187.73      195.64      7.77 o
   5  -4   7      102.92       96.58      1.82 o
   6  -4   7       68.64       62.49      1.47 o
   7  -4   7       12.63        7.73      1.89 o
   8  -4   7      107.31       85.80      3.61 o
   9  -4   7       84.26      105.84      6.07 o
  -9  -3   7        0.66        7.76      7.69 o
  -8  -3   7        8.50        5.47      5.38 o
  -7  -3   7        0.86        0.05      0.96 o
  -6  -3   7      354.85      345.94      5.67 o
  -5  -3   7        3.96        5.88      2.16 o
  -4  -3   7        8.79        5.84      2.81 o
  -3  -3   7       12.13       15.55      1.28 o
  -2  -3   7        2.31        1.28      0.53 o
  -1  -3   7      160.35      175.95      2.19 o
   0  -3   7       46.57       45.72      1.23 o
   1  -3   7      198.27      235.85      4.61 o
   2  -3   7        7.03        8.52      1.32 o
   3  -3   7       12.09        5.59      1.76 o
   4  -3   7        8.04        2.70      1.65 o
   5  -3   7       13.46       14.67      1.29 o
   6  -3   7       20.60       12.70      0.77 o
   7  -3   7        8.43        9.66      1.66 o
   8  -3   7       27.24       25.41      5.59 o
   9  -3   7       91.32      102.31      4.21 o
  -9  -2   7        0.84        4.73      5.49 o
  -8  -2   7        3.09        2.56      1.54 o
  -7  -2   7        5.81        6.27      1.35 o
  -6  -2   7       70.75       66.68      7.74 o
  -5  -2   7       59.53       53.25      1.43 o
  -4  -2   7       89.35       97.35      5.91 o
  -3  -2   7      154.13      172.41      5.76 o
  -2  -2   7      115.26      120.47      2.07 o
  -1  -2   7      337.99      378.26      5.37 o
   0  -2   7        9.70        6.96      1.78 o
   1  -2   7      132.08      150.66      1.51 o
   2  -2   7       89.82       93.91      2.70 o
   3  -2   7       31.09       26.99      1.39 o
   4  -2   7      232.73      232.79      4.40 o
   5  -2   7       38.12       37.96      1.84 o
   6  -2   7       17.66       25.54      3.37 o
   7  -2   7       14.76       14.38      1.85 o
   8  -2   7       36.77       49.69      7.69 o
  -9  -1   7       17.35       13.74      2.29 o
  -8  -1   7        1.24        3.23      1.36 o
  -7  -1   7      113.39      131.62      5.01 o
  -6  -1   7      420.87      473.56     12.28 o
  -5  -1   7       12.40       16.67      1.33 o
  -4  -1   7      113.05      107.23      2.72 o
  -3  -1   7       50.95       58.83      1.31 o
  -2  -1   7      853.92      852.05     15.41 o
  -1  -1   7      184.37      228.15      6.80 o
   0  -1   7       94.65       89.05      2.23 o
   1  -1   7      324.97      304.63      6.28 o
   2  -1   7       24.79       24.06      1.70 o
   3  -1   7        5.83        4.61      1.01 o
   4  -1   7       48.03       46.90      1.27 o
   5  -1   7        8.93       16.15      3.71 o
   6  -1   7        0.04        0.12      1.50 o
   7  -1   7       54.82       78.13      6.29 o
   8  -1   7       72.15       88.02      3.99 o
  -9   0   7       47.69       45.81      3.40 o
  -8   0   7       24.96       20.12      7.15 o
  -7   0   7        3.06        1.46      0.99 o
  -6   0   7      194.74      190.15      4.10 o
  -5   0   7      472.99      487.32      9.11 o
  -4   0   7      725.50      672.59      9.30 o
  -3   0   7      305.62      310.33     14.47 o
  -2   0   7      598.68      616.60     13.52 o
  -1   0   7       65.90       77.09      2.21 o
   0   0   7      221.06      259.26      4.63 o
   1   0   7      105.68      101.61      4.97 o
   2   0   7     1728.73     1842.45     19.86 o
   3   0   7      227.72      220.77      4.43 o
   4   0   7      181.01      206.49      2.59 o
   5   0   7      239.27      269.19      5.38 o
   6   0   7        6.76        8.01      2.28 o
   7   0   7       33.61       35.71      2.72 o
   8   0   7       28.05       30.78      3.15 o
  -9   1   7       15.91       17.48      7.12 o
  -8   1   7        0.32        2.13      1.24 o
  -7   1   7       91.30      100.07     19.07 o
  -6   1   7      321.32      327.57     10.66 o
  -5   1   7      180.81      200.72      3.55 o
  -4   1   7      117.04      108.02      3.77 o
  -3   1   7      242.13      211.94      5.72 o
  -2   1   7      155.32      174.96      4.22 o
  -1   1   7      183.17      192.72      4.41 o
   0   1   7      134.40      115.14      3.40 o
   1   1   7      157.59      140.42      3.54 o
   2   1   7      210.47      209.54      5.64 o
   3   1   7      367.53      381.81      8.45 o
   4   1   7       39.37       57.42      1.33 o
   5   1   7      143.63      132.92      2.54 o
   6   1   7       11.19       16.61      4.95 o
   7   1   7        9.64       10.86      2.79 o
   8   1   7        4.66        2.46      0.93 o
  -9   2   7        0.00        0.12      1.23 o
  -8   2   7        9.72        5.36      1.35 o
  -7   2   7        3.05        0.22      1.81 o
  -6   2   7        0.27        0.36      0.78 o
  -5   2   7        4.28        8.42      1.55 o
  -4   2   7        0.36        2.60      1.62 o
  -3   2   7       32.19       23.35      5.55 o
  -2   2   7      688.63      806.11     17.49 o
  -1   2   7       45.99       43.56      1.67 o
   0   2   7       85.85       94.29      2.19 o
   1   2   7      945.59      856.05     26.02 o
   2   2   7      830.43      752.25     12.44 o
   3   2   7      354.87      392.70     18.50 o
   4   2   7      146.10      133.11      2.21 o
   5   2   7       47.70       47.03      3.30 o
   6   2   7        3.31        3.93      2.92 o
   7   2   7       28.79       23.19      1.73 o
   8   2   7        3.40        5.76      2.86 o
  -9   3   7        0.77        0.43      1.22 o
  -8   3   7       18.33       14.95      4.85 o
  -7   3   7      208.93      218.03     14.78 o
  -6   3   7      383.82      394.23     19.02 o
  -5   3   7       18.55       12.47      2.63 o
  -4   3   7       33.02       25.85      1.78 o
  -3   3   7      125.37      121.62      3.41 o
  -2   3   7      513.40      542.27     15.30 o
  -1   3   7       78.50       62.92      2.32 o
   0   3   7        4.75        0.57      0.75 o
   1   3   7        2.17        3.85      1.11 o
   2   3   7      398.71      481.88      6.32 o
   3   3   7      170.49      135.56      8.69 o
   4   3   7      352.69      334.45      6.61 o
   5   3   7       67.79       67.80      7.42 o
   6   3   7        0.04        1.61      1.15 o
   7   3   7        5.63        0.13      1.75 o
  -9   4   7       12.90       15.69      3.58 o
  -8   4   7        1.19        1.39      1.71 o
  -7   4   7        8.12        6.02      5.90 o
  -6   4   7       25.90       26.52      4.15 o
  -5   4   7        5.43       10.06      4.65 o
  -4   4   7        2.25        0.17      0.63 o
  -3   4   7       23.74       16.65      1.21 o
  -2   4   7      433.74      462.08      9.41 o
  -1   4   7      412.56      429.33      6.68 o
   0   4   7      474.13      475.14      9.03 o
   1   4   7       43.50       33.47      1.31 o
   2   4   7       14.46       20.34      3.82 o
   3   4   7       91.01       99.33      6.32 o
   4   4   7       36.06       30.01      4.66 o
   5   4   7        8.72        8.60      1.39 o
   6   4   7        2.33        9.27      2.11 o
   7   4   7        0.24        1.11      1.51 o
  -9   5   7        0.00        2.17      1.86 o
  -8   5   7       90.93       79.36      3.84 o
  -7   5   7      124.52       98.12      8.17 o
  -6   5   7        2.37        8.30      8.52 o
  -5   5   7       17.29       12.38      1.07 o
  -4   5   7        0.12        0.01      1.06 o
  -3   5   7        8.05        4.66      0.69 o
  -2   5   7        0.42        0.81      0.76 o
  -1   5   7      116.86      129.04      6.08 o
   0   5   7       52.61       57.26      1.73 o
   1   5   7       48.41       54.06      1.81 o
   2   5   7       23.46       19.12      2.31 o
   3   5   7      123.18      124.40     10.01 o
   4   5   7        9.84        8.40      2.51 o
   5   5   7      107.06      114.72      3.82 o
   6   5   7       11.27       12.95      2.22 o
  -9   6   7        0.12        0.03      1.23 o
  -8   6   7        1.49        7.51      4.06 o
  -7   6   7       15.26       16.76      3.38 o
  -6   6   7        5.89        6.25      3.69 o
  -5   6   7       32.00       36.43      4.93 o
  -4   6   7       51.20       55.07      4.04 o
  -3   6   7        0.51        0.60      0.80 o
  -2   6   7       68.50       67.58      1.91 o
  -1   6   7       59.18       58.00      1.73 o
   0   6   7      209.75      190.78     14.08 o
   1   6   7        1.06        2.01      1.77 o
   2   6   7        0.88        5.29      3.73 o
   3   6   7       18.82       12.21      1.28 o
   4   6   7        0.94        0.82      1.26 o
   5   6   7        0.01        4.12      2.36 o
   6   6   7       65.63       92.49      4.96 o
  -8   7   7        2.61        8.42      3.80 o
  -7   7   7        0.62        1.67      1.75 o
  -6   7   7        0.11        0.04      0.94 o
  -5   7   7        4.49        4.11      0.99 o
  -4   7   7      102.26      114.38     13.95 o
  -3   7   7       15.56       13.07      4.01 o
  -2   7   7      186.87      185.75      5.60 o
  -1   7   7      267.73      282.14     16.20 o
   0   7   7       76.69       87.24      2.68 o
   1   7   7        1.31        1.56      1.54 o
   2   7   7      146.72      142.00      3.43 o
   3   7   7       14.70       13.20      3.44 o
   4   7   7       51.63       52.45     10.83 o
   5   7   7        2.10        1.32      1.23 o
  -8   8   7        0.80        2.29      2.11 o
  -7   8   7        2.06        5.73      3.76 o
  -6   8   7       25.42       26.67      3.62 o
  -5   8   7        4.02        5.22      1.14 o
  -4   8   7        0.03        1.28      1.02 o
  -3   8   7       58.90       61.03     10.86 o
  -2   8   7      154.35      157.92     15.49 o
  -1   8   7       56.71       74.59      2.47 o
   0   8   7       33.40       26.53      3.88 o
   1   8   7        3.38        4.33      1.11 o
   2   8   7       36.70       36.32      6.49 o
   3   8   7       64.98       66.34      5.52 o
   4   8   7        1.51        3.33      1.66 o
  -7   9   7        0.04        1.45      2.22 o
  -6   9   7       13.93       13.63      3.49 o
  -5   9   7        0.08        2.55      2.54 o
  -4   9   7      158.45      194.31     13.43 o
  -3   9   7      125.61      129.60      9.72 o
  -2   9   7       20.96       24.20      3.17 o
  -1   9   7       11.02        8.74      4.22 o
   0   9   7        1.49        3.08      3.13 o
   1   9   7        6.22        5.72      1.78 o
   2   9   7        0.67        2.38      2.67 o
   3   9   7        4.86        1.84      1.15 o
  -6  10   7        0.53        0.16      2.33 o
  -5  10   7        7.82       10.38      2.73 o
  -4  10   7       42.29       46.03      3.90 o
  -3  10   7       65.55       55.77      3.64 o
  -2  10   7      127.39      139.78      7.18 o
  -1  10   7        0.06        4.92      1.58 o
   0  10   7        0.03        0.78      1.24 o
   1  10   7        5.68        0.62      1.28 o
  -5  11   7        0.00        1.34      1.57 o
  -4  11   7       66.11       62.73      5.13 o
  -3  11   7        2.71        3.26      1.70 o
  -2  11   7       15.15       15.00      2.45 o
  -1  11   7        4.51        4.02      1.79 o
   0  11   7        4.04        4.06      4.03 o
  -1 -13   8        0.41        0.06      1.78 o
   0 -13   8       24.19       32.31      2.11 o
   1 -13   8        8.98       11.65      1.60 o
   2 -13   8        4.87        7.09      1.56 o
   3 -13   8       50.15       44.92      2.26 o
  -3 -12   8       21.23       24.97      2.50 o
  -2 -12   8       22.25       21.29      2.35 o
  -1 -12   8       91.12      104.71      3.99 o
   0 -12   8       28.06       31.19      1.96 o
   1 -12   8        3.88        2.67      1.28 o
   2 -12   8        2.22        3.12      1.05 o
   3 -12   8       11.26       19.35      1.98 o
   4 -12   8       30.42       20.81      2.46 o
   5 -12   8        0.66        0.46      2.54 o
  -4 -11   8       59.88       58.87     11.62 o
  -3 -11   8        2.79        0.92      1.41 o
  -2 -11   8        2.24        2.05      0.96 o
  -1 -11   8        0.11        1.14      1.37 o
   0 -11   8        1.63        4.62      1.49 o
   1 -11   8       79.28       72.03      2.57 o
   2 -11   8       26.99       27.10      1.85 o
   3 -11   8       19.66       10.67      1.40 o
   4 -11   8       35.56       27.27      2.01 o
   5 -11   8        5.52        7.68      0.82 o
   6 -11   8       90.71       96.22      3.82 o
  -5 -10   8        6.55        8.94      5.40 o
  -4 -10   8      105.88      117.69      4.11 o
  -3 -10   8       11.47       13.13      1.47 o
  -2 -10   8      102.91      107.24      2.27 o
  -1 -10   8      252.81      274.99     15.76 o
   0 -10   8       42.20       48.25      4.47 o
   1 -10   8        0.47        3.46      1.02 o
   2 -10   8        0.11        1.92      1.38 o
   3 -10   8       97.41      103.25      4.19 o
   4 -10   8        0.93        0.42      0.41 o
   5 -10   8        1.98        2.82      0.78 o
   6 -10   8       25.88       23.13      3.37 o
   7 -10   8        1.01        0.40      1.28 o
  -6  -9   8       15.98       16.32      4.11 o
  -5  -9   8        5.41        3.40      2.32 o
  -4  -9   8       82.54       91.17      3.36 o
  -3  -9   8        0.00        0.11      0.62 o
  -2  -9   8       41.32       38.90      2.71 o
  -1  -9   8       57.26       52.62      0.97 o
   0  -9   8        5.43        5.04      2.99 o
   1  -9   8       63.60       73.98      2.45 o
   2  -9   8       30.96       29.68      2.33 o
   3  -9   8        1.59        1.32      0.42 o
   4  -9   8        0.23        0.00      0.40 o
   5  -9   8      120.16      117.52      9.77 o
   6  -9   8       79.61       88.43      4.47 o
   7  -9   8        0.08        1.67      1.40 o
  -7  -8   8       38.43       39.40      3.04 o
  -6  -8   8        9.23       10.40      5.06 o
  -5  -8   8       17.85       19.51      1.46 o
  -4  -8   8      155.74      156.90      3.01 o
  -3  -8   8      134.46      153.57      2.68 o
  -2  -8   8       12.09        6.91      0.56 o
  -1  -8   8       17.60       16.26      2.64 o
   0  -8   8       30.74       27.24      0.67 o
   1  -8   8       41.90       45.68      0.82 o
   2  -8   8        9.55       10.54      0.47 o
   3  -8   8       16.89       18.75      0.68 o
   4  -8   8        7.10        9.74      1.59 o
   5  -8   8      299.89      295.99      5.39 o
   6  -8   8        0.73        0.41      1.59 o
   7  -8   8        3.40        2.33      2.71 o
   8  -8   8       21.33       15.10      2.14 o
  -7  -7   8        1.03        0.01      1.18 o
  -6  -7   8        1.04        1.43      1.88 o
  -5  -7   8       48.02       45.04      6.58 o
  -4  -7   8      221.93      210.15     12.87 o
  -3  -7   8        0.79        2.22      1.05 o
  -2  -7   8       87.90      101.59      1.70 o
  -1  -7   8      193.83      158.62      3.75 o
   0  -7   8       37.68       27.40      0.99 o
   1  -7   8        2.98        4.83      1.15 o
   2  -7   8       20.43       18.81      0.74 o
   3  -7   8      318.60      339.73      8.53 o
   4  -7   8      208.92      193.85      4.72 o
   5  -7   8        8.32        9.75      0.70 o
   6  -7   8        0.32        0.36      1.11 o
   7  -7   8      127.10      115.20      6.04 o
   8  -7   8       35.19       40.58      2.99 o
  -8  -6   8        3.13        7.24      2.50 o
  -7  -6   8        0.31        0.74      0.96 o
  -6  -6   8       95.13       85.40      3.90 o
  -5  -6   8      121.35       92.07      2.24 o
  -4  -6   8       34.11       29.91      1.35 o
  -3  -6   8      201.45      205.16      8.68 o
  -2  -6   8        8.49       12.41      1.32 o
  -1  -6   8      563.55      600.24      6.70 o
   0  -6   8       21.88       12.97      1.76 o
   1  -6   8       13.53       14.57      2.63 o
   2  -6   8       56.28       62.05      1.33 o
   3  -6   8      748.13      815.44     28.46 o
   4  -6   8       85.75       71.76      1.43 o
   5  -6   8        0.24        0.67      0.47 o
   6  -6   8        1.70        3.91      1.68 o
   7  -6   8       23.25       24.64      2.94 o
   8  -6   8       39.60       28.03      3.97 o
  -8  -5   8        1.48        3.64      3.12 o
  -7  -5   8        1.74        1.70      1.44 o
  -6  -5   8        0.70        0.02      1.03 o
  -5  -5   8        0.37        3.25      2.72 o
  -4  -5   8        0.11        0.11      0.59 o
  -3  -5   8       72.25       79.36      1.74 o
  -2  -5   8      633.75      636.60      6.62 o
  -1  -5   8      108.57      112.78      2.51 o
   0  -5   8       34.03       32.90      5.47 o
   1  -5   8        2.28        2.42      1.40 o
   2  -5   8      126.55      112.20      1.61 o
   3  -5   8      153.93      153.36      2.27 o
   4  -5   8      113.09      105.67      3.39 o
   5  -5   8        2.24        2.45      1.37 o
   6  -5   8       15.84       12.30      2.10 o
   7  -5   8       44.09       45.33      2.14 o
   8  -5   8       52.67       53.22      3.05 o
  -8  -4   8        0.07        1.70      1.21 o
  -7  -4   8       56.90       48.02      1.86 o
  -6  -4   8       42.58       41.99      2.77 o
  -5  -4   8       11.86        9.66      4.52 o
  -4  -4   8        9.62       11.01      4.61 o
  -3  -4   8       41.24       49.62      0.93 o
  -2  -4   8      189.27      186.74      3.29 o
  -1  -4   8        0.09        0.34      0.41 o
   0  -4   8        0.82        0.80      0.41 o
   1  -4   8      193.43      188.23      4.09 o
   2  -4   8      145.42      161.33      2.99 o
   3  -4   8       67.76       81.91      1.98 o
   4  -4   8       25.71       24.91      0.74 o
   5  -4   8        4.55        4.42      1.92 o
   6  -4   8       18.15       25.06      1.18 o
   7  -4   8      171.56      182.03      5.18 o
   8  -4   8        9.63       12.46      1.96 o
  -9  -3   8        3.75       16.60      7.06 o
  -8  -3   8        4.14        0.00      1.08 o
  -7  -3   8      120.22      104.48      3.62 o
  -6  -3   8       16.51       15.71      0.70 o
  -5  -3   8       80.58       83.44      2.70 o
  -4  -3   8       88.70       75.03      1.10 o
  -3  -3   8      163.22      149.12      1.80 o
  -2  -3   8      135.04      169.08      3.86 o
  -1  -3   8      193.47      195.95      4.03 o
   0  -3   8        1.65        2.54      1.79 o
   1  -3   8      729.88      714.14     14.53 o
   2  -3   8        3.20        2.14      0.66 o
   3  -3   8       22.54       28.63      3.67 o
   4  -3   8       45.51       47.02      3.64 o
   5  -3   8        1.05        1.87      0.47 o
   6  -3   8        0.06        0.46      0.59 o
   7  -3   8        2.75        4.11      3.68 o
   8  -3   8        1.31        0.38      1.47 o
  -9  -2   8        4.70        4.55      2.22 o
  -8  -2   8       15.21       21.10      2.03 o
  -7  -2   8       49.18       51.79      7.00 o
  -6  -2   8      340.94      360.32     13.03 o
  -5  -2   8        6.55        5.48      0.78 o
  -4  -2   8       43.45       38.21      1.23 o
  -3  -2   8      269.27      267.78      4.43 o
  -2  -2   8      428.49      447.91     11.04 o
  -1  -2   8      112.37      143.70      6.86 o
   0  -2   8       25.40       33.82      1.81 o
   1  -2   8      206.17      234.68      4.24 o
   2  -2   8       54.44       62.46      1.94 o
   3  -2   8      103.08      107.99      2.57 o
   4  -2   8        4.70        3.74      2.40 o
   5  -2   8       29.13       26.88      3.22 o
   6  -2   8        0.90        2.26      0.59 o
   7  -2   8        0.75        2.33      1.64 o
   8  -2   8       10.45       13.87      2.36 o
  -9  -1   8        1.77        0.30      2.03 o
  -8  -1   8        5.22       10.54      2.86 o
  -7  -1   8        2.17        0.02      1.81 o
  -6  -1   8        6.56        4.00      0.90 o
  -5  -1   8      352.62      336.50     10.20 o
  -4  -1   8       31.67       27.99      3.34 o
  -3  -1   8      445.12      429.81      6.40 o
  -2  -1   8        3.94        1.02      1.02 o
  -1  -1   8      111.31      106.23      2.12 o
   0  -1   8      141.63      131.16      1.82 o
   1  -1   8      312.10      311.63      6.72 o
   2  -1   8       11.09       17.64      4.55 o
   3  -1   8      237.41      213.73      6.79 o
   4  -1   8       11.93       12.62      2.02 o
   5  -1   8       22.85       28.09      1.87 o
   6  -1   8        3.06        8.29      6.98 o
   7  -1   8        0.07        1.93      2.34 o
   8  -1   8        0.55        5.30      3.93 o
  -9   0   8        0.27        1.31      1.82 o
  -8   0   8       36.99       28.45      4.64 o
  -7   0   8        9.46        7.00      3.79 o
  -6   0   8       88.02       91.31      3.88 o
  -5   0   8       20.77       18.70      1.91 o
  -4   0   8      316.66      309.17      5.07 o
  -3   0   8      213.83      218.52      4.36 o
  -2   0   8        7.15       10.19      3.38 o
  -1   0   8     1221.40     1311.24     23.07 o
   0   0   8      837.46      889.64     13.28 o
   1   0   8      234.51      213.94      2.67 o
   2   0   8      117.70      126.48      2.87 o
   3   0   8        6.99        6.48      0.96 o
   4   0   8       77.17       75.57      2.89 o
   5   0   8        3.08        1.26      1.06 o
   6   0   8        0.00        0.55      1.51 o
   7   0   8        9.12       10.57      1.38 o
   8   0   8        0.92        2.53      1.44 o
  -9   1   8       37.79       39.80      3.24 o
  -8   1   8       60.49       69.77      2.98 o
  -6   1   8       20.87       22.06      3.01 o
  -5   1   8      100.49       91.06      3.63 o
  -4   1   8       49.45       39.31      1.75 o
  -3   1   8       10.73       20.35      2.12 o
  -2   1   8      177.14      197.58      3.99 o
  -1   1   8      116.83      107.60      2.76 o
   0   1   8       12.95       10.64      1.83 o
   1   1   8       69.18       53.84      1.95 o
   2   1   8      338.45      344.86      9.02 o
   3   1   8        4.67        5.72      2.36 o
   4   1   8      109.33      108.60      6.31 o
   5   1   8       49.43       53.81     10.26 o
   6   1   8       76.34       89.22      2.51 o
   7   1   8       32.44       35.16      2.16 o
   8   1   8        0.47        2.33      2.50 o
  -9   2   8       49.01       38.12      4.40 o
  -8   2   8        1.81        1.51      1.70 o
  -7   2   8       87.17      113.12      9.47 o
  -6   2   8      344.66      326.37      9.07 o
  -5   2   8       11.10        5.85      3.81 o
  -4   2   8      105.66       84.73      2.05 o
  -3   2   8        8.90        8.80      2.82 o
  -2   2   8       26.30       30.33      1.61 o
  -1   2   8        1.35        6.97      2.32 o
   0   2   8      478.20      541.65     10.03 o
   1   2   8        4.33        6.28      0.69 o
   2   2   8       29.68       20.19      1.68 o
   3   2   8     1238.68     1204.86     19.99 o
   4   2   8      506.07      497.88     16.17 o
   5   2   8       41.76       39.18      7.99 o
   6   2   8       34.61       28.63      9.09 o
   7   2   8       11.97       15.47      5.56 o
  -9   3   8        6.66        4.00      1.44 o
  -8   3   8        5.21        4.31      4.61 o
  -7   3   8        3.67        9.64      1.16 o
  -6   3   8       29.84       39.83      2.12 o
  -5   3   8       80.50       71.16      6.59 o
  -4   3   8        0.17        0.96      0.89 o
  -3   3   8       89.73       82.50      3.92 o
  -2   3   8      271.13      277.34      6.49 o
  -1   3   8      189.56      185.44      7.14 o
   0   3   8        4.61        7.08      1.02 o
   1   3   8       75.70       70.30      1.60 o
   2   3   8        7.53        7.02      1.59 o
   3   3   8       20.19       17.53      1.15 o
   4   3   8        0.02        0.70      1.31 o
   5   3   8        0.52        2.64      4.28 o
   6   3   8        6.37        9.80      5.93 o
   7   3   8        2.08        1.94      1.28 o
  -9   4   8        0.60        0.97      1.16 o
  -8   4   8        2.55        9.83      2.42 o
  -7   4   8        0.88        2.09      1.20 o
  -6   4   8      185.52      175.21      6.60 o
  -5   4   8       15.95       13.98      4.29 o
  -4   4   8       49.18       41.12      3.80 o
  -3   4   8       48.93       51.54      2.00 o
  -2   4   8      101.61      102.99      4.38 o
  -1   4   8       67.96       43.19      1.34 o
   0   4   8       28.62       21.80      1.43 o
   1   4   8        3.36        1.36      1.31 o
   2   4   8       93.29       82.38      2.15 o
   3   4   8        0.91        4.05      2.92 o
   4   4   8       61.78       54.09      3.78 o
   5   4   8       15.51        6.19      3.51 o
   6   4   8        0.10        0.04      1.11 o
   7   4   8       22.44       32.24      2.19 o
  -9   5   8        0.57        0.01      1.31 o
  -8   5   8        1.99        1.18      1.67 o
  -7   5   8       56.27       53.38      2.45 o
  -6   5   8      144.83      139.39     13.65 o
  -5   5   8        1.71        2.27      1.26 o
  -4   5   8       41.11       36.21      2.26 o
  -3   5   8        6.74        8.80      3.83 o
  -2   5   8       54.23       59.31      1.77 o
  -1   5   8       89.62       71.80      1.98 o
   0   5   8      192.53      180.39      4.55 o
   1   5   8        4.85        4.28      2.61 o
   2   5   8        6.24        6.78      3.01 o
   3   5   8       30.64       31.95      1.64 o
   4   5   8       13.77       14.91      4.93 o
   5   5   8        6.04        8.34      4.02 o
   6   5   8        3.36        1.72      1.89 o
  -9   6   8        5.83        3.16      3.26 o
  -8   6   8        0.15        0.40      1.79 o
  -7   6   8       28.48       20.02     11.04 o
  -6   6   8       30.02       30.02      4.20 o
  -5   6   8      100.96      102.89      8.31 o
  -4   6   8       59.01       59.25      4.01 o
  -3   6   8        0.37        0.63      0.84 o
  -2   6   8      172.80      166.56      4.62 o
  -1   6   8      294.46      270.59     21.20 o
   0   6   8        0.54        2.01      2.60 o
   1   6   8      196.10      179.51      6.62 o
   2   6   8       23.22       26.79      1.78 o
   3   6   8        1.15        0.69      1.11 o
   4   6   8       56.74       44.60      9.85 o
   5   6   8        7.24        9.97      4.54 o
  -8   7   8        1.16       15.05      3.38 o
  -7   7   8        0.73        7.86      3.58 o
  -6   7   8      125.75      117.30     10.17 o
  -5   7   8        1.31        0.67      1.89 o
  -4   7   8       19.64       24.03      4.21 o
  -3   7   8       40.64       48.92      6.53 o
  -2   7   8       71.00       71.13      7.81 o
  -1   7   8      149.02      139.30      5.29 o
   0   7   8      265.69      257.51     11.14 o
   1   7   8       66.66       61.83      3.90 o
   2   7   8      109.31      107.81     11.94 o
   3   7   8       24.95       18.94      1.66 o
   4   7   8        0.07        3.55      2.90 o
   5   7   8        2.35        3.37      2.71 o
  -8   8   8       21.04       23.79      3.97 o
  -7   8   8        4.28        5.83      2.13 o
  -6   8   8        0.31        1.61      1.38 o
  -5   8   8      152.91      176.24      5.84 o
  -4   8   8        1.47        0.14      1.14 o
  -3   8   8       35.17       25.76      1.56 o
  -2   8   8       72.81       72.51     11.97 o
  -1   8   8       68.60       67.90      3.61 o
   0   8   8        0.61        3.36      2.80 o
   1   8   8        1.44        4.01      2.77 o
   2   8   8       73.56       70.58      2.98 o
   3   8   8        5.91        8.52      3.36 o
   4   8   8        0.44        0.14      1.50 o
  -7   9   8        0.78        0.00      1.81 o
  -6   9   8       39.59       23.63      4.76 o
  -5   9   8      150.47      147.56      6.77 o
  -4   9   8        7.13        4.98      2.82 o
  -3   9   8      141.11      130.78      4.69 o
  -2   9   8       17.70       22.64      5.49 o
  -1   9   8        0.35        0.33      1.19 o
   0   9   8        1.42        1.49      1.61 o
   1   9   8        6.02       10.87      4.45 o
   2   9   8        0.97        1.74      1.73 o
   3   9   8       32.51       40.72      2.89 o
  -6  10   8        7.44        6.93      2.11 o
  -5  10   8       42.65       44.21      4.48 o
  -4  10   8        6.62        6.36      1.79 o
  -3  10   8        1.84        3.65      1.69 o
  -2  10   8       21.88       17.99      3.00 o
  -1  10   8       60.60       55.99      4.15 o
   0  10   8       14.87       22.73      2.05 o
   1  10   8        2.74        6.92      2.78 o
  -4  11   8        0.10        1.40      2.41 o
  -3  11   8        0.93        0.03      1.39 o
  -2  11   8        8.99        7.26      1.77 o
  -1  11   8        9.93        4.99      1.71 o
  -1 -13   9        1.84        6.99      1.71 o
   0 -13   9        3.19        6.63      1.39 o
   1 -13   9       13.66       14.29      1.60 o
   2 -13   9        3.06        3.78      1.15 o
   3 -13   9        2.48        0.01      1.37 o
  -3 -12   9       13.64        7.07      1.70 o
  -2 -12   9        1.81        0.01      1.79 o
  -1 -12   9       42.25       43.69      2.39 o
   0 -12   9       11.31       10.08      1.37 o
   1 -12   9        1.51        0.03      0.94 o
   2 -12   9       68.77       51.83      3.22 o
   3 -12   9       15.95       16.37      1.76 o
   4 -12   9        0.04        0.04      1.06 o
   5 -12   9       31.90       45.98      3.17 o
  -4 -11   9        2.89        1.89      0.93 o
  -3 -11   9        5.42        3.02      0.80 o
  -2 -11   9       29.80       34.26      1.79 o
  -1 -11   9       13.67       14.18      6.93 o
   0 -11   9       52.50       46.69      1.94 o
   1 -11   9        4.68        8.72      2.33 o
   2 -11   9       26.09       24.68      1.56 o
   3 -11   9       19.03       23.04      1.84 o
   4 -11   9       60.47       61.39      2.99 o
   5 -11   9        8.15        6.87      2.83 o
   6 -11   9        0.24        3.30      4.43 o
  -5 -10   9      118.76      141.82     12.03 o
  -4 -10   9       24.61       22.73      1.51 o
  -3 -10   9       11.07       12.60      0.84 o
  -2 -10   9       45.96       48.07      1.20 o
  -1 -10   9        5.55        4.61      0.26 o
   0 -10   9      171.90      169.33     13.13 o
   1 -10   9       19.31       21.19      1.59 o
   2 -10   9       17.56       10.52      3.30 o
   3 -10   9        4.48        5.12      0.50 o
   4 -10   9        0.14        1.16      1.06 o
   5 -10   9      171.17      163.03      6.79 o
   6 -10   9       12.47        9.79      4.52 o
  -6  -9   9       14.90       12.17      2.19 o
  -5  -9   9      121.59      130.82      3.74 o
  -4  -9   9       10.02       10.27      2.67 o
  -3  -9   9        2.66        5.02      0.81 o
  -2  -9   9       55.24       55.52      1.29 o
  -1  -9   9      219.36      225.72      3.24 o
   0  -9   9        1.46        3.39      0.71 o
   1  -9   9        2.63        2.50      0.78 o
   2  -9   9       10.61        9.46      0.47 o
   3  -9   9       95.04       80.99      5.51 o
   4  -9   9       10.20       14.85      1.08 o
   5  -9   9        1.41        0.84      0.81 o
   6  -9   9       63.96       59.38      4.79 o
   7  -9   9        0.01        1.88      2.44 o
  -7  -8   9       13.43       12.48      1.96 o
  -6  -8   9       35.02       36.76      5.60 o
  -5  -8   9      188.27      178.80      5.79 o
  -4  -8   9       32.08       32.19      1.75 o
  -3  -8   9        2.36        3.92      1.12 o
  -2  -8   9       24.98       23.99      0.80 o
  -1  -8   9      558.27      565.09     11.95 o
   0  -8   9      540.20      538.50      6.87 o
   1  -8   9       45.98       37.87      1.65 o
   2  -8   9       63.32       56.59      1.40 o
   3  -8   9        6.87        6.97      0.72 o
   4  -8   9      970.02      975.41     13.62 o
   5  -8   9      243.68      248.79      5.22 o
   6  -8   9        0.88        2.30      2.92 o
   7  -8   9        5.50        6.78      1.67 o
  -7  -7   9       54.69       58.88      5.42 o
  -6  -7   9        2.14        0.58      0.58 o
  -5  -7   9        7.37        4.67      0.82 o
  -4  -7   9       42.29       37.46      4.56 o
  -3  -7   9       30.09       22.40      2.25 o
  -2  -7   9       40.21       39.64      0.97 o
  -1  -7   9       63.40       63.61      1.16 o
   0  -7   9      601.90      606.68      8.00 o
   1  -7   9       58.80       67.99      1.27 o
   2  -7   9       16.41        9.08      0.67 o
   3  -7   9       25.92       36.19      1.36 o
   4  -7   9      309.69      280.92      8.93 o
   5  -7   9        0.12        0.95      0.51 o
   6  -7   9        6.92        4.20      1.17 o
   7  -7   9        0.20        0.54      1.29 o
   8  -7   9       14.42       18.11      3.08 o
  -8  -6   9       10.91       12.35      1.61 o
  -7  -6   9        2.61        7.49      1.41 o
  -6  -6   9       21.19       21.76      1.98 o
  -5  -6   9        2.72        1.41      0.76 o
  -4  -6   9        2.22        3.69      1.73 o
  -3  -6   9      145.70      139.48      2.43 o
  -2  -6   9       61.91       59.59      1.22 o
  -1  -6   9      783.54      835.76      8.97 o
   0  -6   9      154.95      171.82      3.10 o
   1  -6   9       12.94       11.42      1.19 o
   2  -6   9       67.67       71.23      3.78 o
   3  -6   9       40.67       42.89      1.06 o
   4  -6   9       10.01       13.93      2.06 o
   5  -6   9        8.85        7.19      1.38 o
   6  -6   9        3.40        3.91      2.01 o
   7  -6   9       75.96       80.29      3.65 o
   8  -6   9        4.54       12.19      1.56 o
  -8  -5   9        6.68        3.76      2.02 o
  -7  -5   9       45.77       38.92      2.24 o
  -6  -5   9       26.17       20.28      1.00 o
  -5  -5   9       48.08       40.18      1.43 o
  -4  -5   9       54.38       57.23      2.10 o
  -3  -5   9      645.19      681.89      8.11 o
  -2  -5   9        5.12        2.99      2.16 o
  -1  -5   9       16.40       18.27      1.72 o
   0  -5   9       37.53       37.83      2.20 o
   1  -5   9       14.29        9.13      1.49 o
   2  -5   9        8.92        8.39      0.55 o
   3  -5   9      473.74      494.28      9.81 o
   4  -5   9        2.94        3.52      1.56 o
   5  -5   9       89.92       89.70      7.58 o
   6  -5   9        5.23        1.70      2.22 o
   7  -5   9       34.15       50.22      3.62 o
   8  -5   9       17.90       22.15      4.29 o
  -8  -4   9        0.00        0.04      0.78 o
  -7  -4   9       71.05       72.26      3.04 o
  -6  -4   9        0.98        0.17      0.55 o
  -5  -4   9        1.24        1.30      0.97 o
  -4  -4   9      105.77       96.93      2.75 o
  -3  -4   9       18.26       14.18      0.78 o
  -2  -4   9       28.83       26.10      1.04 o
  -1  -4   9       43.19       60.26      2.88 o
   0  -4   9        0.02        0.03      0.41 o
   1  -4   9        0.48        0.58      0.59 o
   2  -4   9       25.59       19.98      1.01 o
   3  -4   9       62.71       61.72      1.55 o
   4  -4   9       70.53       75.85      9.11 o
   5  -4   9       48.18       55.70      7.30 o
   6  -4   9       58.04       36.70      1.61 o
   7  -4   9        6.16        7.69      2.09 o
   8  -4   9      113.19      114.92     15.66 o
  -9  -3   9        0.02        0.01      1.60 o
  -8  -3   9       11.52        9.11      3.29 o
  -7  -3   9       24.12       22.20      5.27 o
  -6  -3   9        3.55        0.79      0.40 o
  -5  -3   9       17.00        9.17      2.23 o
  -4  -3   9       18.83       25.49      1.53 o
  -3  -3   9        0.14        1.82      0.76 o
  -2  -3   9       63.86       65.26      3.70 o
  -1  -3   9       71.73       77.39      1.89 o
   0  -3   9       34.15       39.95      5.16 o
   1  -3   9        7.97        4.81      0.46 o
   2  -3   9      120.77      120.11      5.19 o
   3  -3   9        7.26        3.19      0.88 o
   4  -3   9      134.33      147.36      4.10 o
   5  -3   9      496.21      524.93      9.45 o
   6  -3   9      109.11      102.70      2.67 o
   7  -3   9       48.71       43.38      3.12 o
   8  -3   9        8.58        6.83      1.61 o
  -9  -2   9        0.24        1.90      2.44 o
  -8  -2   9        0.65        0.90      1.06 o
  -7  -2   9        1.75        2.09      1.21 o
  -6  -2   9        1.95        1.45      1.04 o
  -5  -2   9       38.80       29.34      3.06 o
  -4  -2   9       99.09       96.99      2.18 o
  -3  -2   9       41.22       28.39      2.67 o
  -2  -2   9      335.97      356.99      6.43 o
  -1  -2   9       59.15       63.79      2.03 o
   0  -2   9      299.77      348.41      3.47 o
   1  -2   9      385.50      432.01      9.20 o
   2  -2   9        1.52        4.02      0.94 o
   3  -2   9        0.09        0.06      0.63 o
   4  -2   9        4.90        4.63      2.55 o
   5  -2   9       94.24      117.90      7.35 o
   6  -2   9        4.22        4.17      0.89 o
   7  -2   9       37.51       33.33      2.32 o
   8  -2   9        0.86        2.91      1.60 o
  -9  -1   9        2.01        8.22      3.08 o
  -8  -1   9        2.84        1.89      1.16 o
  -7  -1   9        0.92        2.64      2.58 o
  -6  -1   9      498.59      546.72     14.94 o
  -5  -1   9        1.27        1.22      0.95 o
  -4  -1   9      485.33      512.21     25.57 o
  -3  -1   9        6.67       15.68      1.49 o
  -2  -1   9      204.20      198.37     12.59 o
  -1  -1   9      315.94      328.85      3.84 o
   0  -1   9      103.35      163.70     12.19 o
   1  -1   9       68.32       71.61      1.14 o
   2  -1   9        0.04        1.66      1.77 o
   3  -1   9      236.35      251.35      4.10 o
   4  -1   9      212.95      223.72      4.41 o
   5  -1   9       25.46       29.27      9.51 o
   6  -1   9        3.69        0.25      1.89 o
   7  -1   9        1.77        0.18      1.49 o
   8  -1   9       35.23       43.16      3.19 o
  -9   0   9        1.66        0.14      1.75 o
  -8   0   9       13.99       12.92      1.51 o
  -7   0   9       13.94        7.71      3.95 o
  -6   0   9      224.67      234.76     24.26 o
  -5   0   9     1205.38     1184.38     80.80 o
  -4   0   9      823.56      793.28     12.47 o
  -3   0   9       25.96       34.34      1.51 o
  -2   0   9       42.10       35.03      1.19 o
  -1   0   9       19.22       21.12      1.01 o
   0   0   9      272.00      285.90      6.13 o
   1   0   9      324.60      327.53      7.05 o
   2   0   9        5.67       10.64      0.89 o
   3   0   9        2.65        2.88      1.64 o
   4   0   9       86.94       90.17      9.62 o
   5   0   9       61.33       53.48      1.99 o
   6   0   9        1.51        0.83      0.88 o
   7   0   9        0.48        2.19      1.96 o
   8   0   9      115.43      125.20      8.26 o
  -9   1   9       42.65       44.38      3.00 o
  -8   1   9        0.89        1.57      1.69 o
  -7   1   9       20.91       19.92      1.70 o
  -6   1   9       72.35       77.24     10.97 o
  -5   1   9       26.21       33.49      4.80 o
  -4   1   9        3.77        1.16      1.20 o
  -3   1   9       21.27       20.51      1.19 o
  -2   1   9      102.40      100.35      2.57 o
  -1   1   9       18.36       28.43      0.99 o
   0   1   9        1.74        1.14      1.02 o
   1   1   9       11.16        8.43      1.69 o
   2   1   9       25.81       22.11      3.05 o
   3   1   9      590.85      553.22      7.54 o
   4   1   9        6.80        6.68      2.53 o
   5   1   9       64.80       56.48      2.09 o
   6   1   9        1.29        2.31      0.83 o
   7   1   9        1.01        4.96      1.49 o
  -9   2   9        0.01        0.80      1.21 o
  -8   2   9        3.43       11.41      9.14 o
  -7   2   9        9.74        6.15      4.46 o
  -6   2   9      349.43      388.41     30.66 o
  -5   2   9       16.63       31.66      9.73 o
  -4   2   9        1.72        0.67      0.85 o
  -3   2   9       31.33       38.68      3.75 o
  -2   2   9       16.61       23.70      1.24 o
  -1   2   9        1.50        3.21      1.01 o
   0   2   9        0.02        0.27      0.74 o
   1   2   9      252.38      241.28      6.40 o
   2   2   9      395.98      438.70      8.65 o
   3   2   9      304.45      292.76     14.24 o
   4   2   9      422.67      433.72     10.44 o
   5   2   9      207.16      206.40     10.52 o
   6   2   9        1.81        1.94      1.34 o
   7   2   9        0.00        1.27      1.05 o
  -9   3   9        3.90       12.26      7.61 o
  -8   3   9        0.27        0.03      2.46 o
  -7   3   9        1.73        2.01      4.34 o
  -6   3   9       27.98       32.24      8.26 o
  -5   3   9       14.75       13.70      1.08 o
  -4   3   9        9.46        7.89      1.20 o
  -3   3   9       11.17        8.67      1.05 o
  -2   3   9      244.26      261.97      6.79 o
  -1   3   9      192.01      188.56      4.23 o
   0   3   9       98.04       91.01      4.80 o
   1   3   9        9.07       13.23      2.09 o
   2   3   9       13.35       15.66      3.05 o
   3   3   9       96.86       82.02      3.10 o
   4   3   9      369.92      374.90      9.50 o
   5   3   9        0.99        0.90      1.06 o
   6   3   9        0.08        4.55      2.68 o
   7   3   9        0.65        0.11      3.93 o
  -9   4   9        0.98        1.35      1.86 o
  -8   4   9        4.50        1.41      1.62 o
  -7   4   9       48.09       50.35      7.39 o
  -6   4   9       34.64       34.27      3.99 o
  -5   4   9        1.70        7.46      1.21 o
  -4   4   9        4.70        4.56      1.83 o
  -3   4   9      463.50      513.20     14.41 o
  -2   4   9       34.61       33.71      4.27 o
  -1   4   9     1259.84     1310.12     30.88 o
   0   4   9      497.36      464.84     10.28 o
   1   4   9       47.21       41.06      1.92 o
   2   4   9      117.36      112.00      6.29 o
   3   4   9       14.69       17.93      2.14 o
   4   4   9       79.69       69.39      2.32 o
   5   4   9       65.86       38.81      3.40 o
   6   4   9        1.82        3.28      1.24 o
  -9   5   9        3.11        2.26      2.40 o
  -8   5   9        0.86        0.15      1.60 o
  -7   5   9        4.75        2.09      2.91 o
  -6   5   9        0.48        3.20      1.42 o
  -5   5   9        0.32        1.11      0.89 o
  -4   5   9       14.67        8.30      1.04 o
  -3   5   9       50.17       61.01      4.21 o
  -2   5   9       16.92       19.75      2.16 o
  -1   5   9        3.51        1.54      1.06 o
   0   5   9      208.37      209.36      5.04 o
   1   5   9      296.31      319.41     16.76 o
   2   5   9        0.98        0.77      0.86 o
   3   5   9        0.61        0.49      0.94 o
   4   5   9        0.02        0.39      1.35 o
   5   5   9        0.20        1.44      1.30 o
   6   5   9       23.36       25.75      2.40 o
  -8   6   9        0.20        3.10      3.47 o
  -7   6   9        5.89        3.26      2.98 o
  -6   6   9       25.51       18.61      3.02 o
  -5   6   9        0.88        1.50      1.22 o
  -4   6   9        0.01        0.52      1.02 o
  -3   6   9       36.82       34.90      1.65 o
  -2   6   9       75.45       79.81      3.19 o
  -1   6   9      184.22      174.73      4.64 o
   0   6   9       50.44       48.41      2.31 o
   1   6   9       33.67       27.67      2.33 o
   2   6   9        0.84        1.13      1.13 o
   3   6   9        0.67        0.79      1.10 o
   4   6   9        2.60        0.05      1.24 o
   5   6   9       29.82       25.57      8.50 o
  -8   7   9       15.75       18.91      3.10 o
  -7   7   9       13.33       20.31      9.59 o
  -5   7   9        6.10        6.45      2.91 o
  -4   7   9       93.51       87.97      3.20 o
  -3   7   9        1.44        1.80      1.04 o
  -2   7   9        0.31        4.32      1.45 o
  -1   7   9       22.25       23.67      1.62 o
   0   7   9      119.76      111.07      8.50 o
   1   7   9       22.59       11.45      1.16 o
   2   7   9       14.09        9.02      3.53 o
   3   7   9        2.55        2.88      2.76 o
   4   7   9        9.25       10.82      2.08 o
  -7   8   9        3.15        7.73      2.23 o
  -6   8   9       10.42       11.16      4.02 o
  -5   8   9       14.62       24.01      1.67 o
  -4   8   9       65.56       68.57      3.72 o
  -3   8   9        5.26        6.40      2.91 o
  -2   8   9       34.65       28.14      1.72 o
  -1   8   9      104.43      111.65      3.14 o
   0   8   9       13.45       13.11      3.09 o
   1   8   9       30.62       24.76      1.96 o
   2   8   9       11.87       19.29      6.36 o
   3   8   9       29.15       27.60      5.61 o
  -6   9   9       70.85       80.69      6.51 o
  -5   9   9        4.09        7.53      2.15 o
  -4   9   9      103.69      125.36      4.99 o
  -3   9   9       11.77        9.98      4.58 o
  -2   9   9       45.95       52.89      6.47 o
  -1   9   9       21.09       19.82      5.00 o
   0   9   9        0.63        1.95      2.27 o
   1   9   9       11.58        9.72      1.54 o
   2   9   9        6.56        0.89      3.49 o
  -5  10   9       16.08       22.90      2.87 o
  -4  10   9       15.85       16.50      3.19 o
  -3  10   9       10.41       11.46      1.90 o
  -2  10   9       19.72       10.61      2.20 o
  -1  10   9        0.33        2.12      1.68 o
   0  10   9        1.07        0.46      1.56 o
   1  10   9       29.70       40.13      2.91 o
   0 -13  10       57.76       62.65      2.81 o
   1 -13  10       71.71       79.21      3.24 o
   2 -13  10        0.28        0.01      1.06 o
  -2 -12  10        1.48        2.29      2.86 o
  -1 -12  10       21.63       17.99      4.01 o
   0 -12  10       17.98       18.57      1.91 o
   1 -12  10       22.39       19.22      1.55 o
   2 -12  10        1.20        0.00      1.47 o
   3 -12  10        1.38        0.99      0.94 o
   4 -12  10        8.97       16.89      4.25 o
  -4 -11  10        0.19        0.02      0.94 o
  -3 -11  10       27.56       27.80      1.49 o
  -2 -11  10        8.86       15.95      2.83 o
  -1 -11  10       34.87       29.98      1.73 o
   0 -11  10       91.64       90.00      9.50 o
   1 -11  10       62.54       57.82      2.59 o
   2 -11  10        8.51        9.83      6.06 o
   3 -11  10       24.06       20.12      7.39 o
   4 -11  10        2.75        4.14      2.55 o
   5 -11  10       43.97       49.92      5.33 o
  -5 -10  10        6.51        5.99      2.09 o
  -4 -10  10       51.48       57.47      2.34 o
  -3 -10  10        0.46        1.78      1.51 o
  -2 -10  10       24.81       25.84      0.92 o
  -1 -10  10       24.92       23.06      3.13 o
   0 -10  10       55.28       63.72      6.20 o
   1 -10  10        8.25       10.46      1.44 o
   2 -10  10       40.01       48.63      6.82 o
   3 -10  10       44.61       49.09      5.84 o
   4 -10  10      180.03      156.27      7.07 o
   5 -10  10      134.23      116.89      4.96 o
   6 -10  10       37.59       31.36      9.31 o
  -6  -9  10       56.94       62.33     13.73 o
  -5  -9  10      105.22      108.58      9.09 o
  -4  -9  10       12.27       13.97      1.29 o
  -3  -9  10       18.31       19.92      3.72 o
  -2  -9  10       46.09       41.66      2.11 o
  -1  -9  10        0.01        0.05      0.46 o
   0  -9  10      289.03      300.02      4.01 o
   1  -9  10       12.19       11.37      0.47 o
   2  -9  10        1.07        1.94      0.44 o
   3  -9  10      146.52      160.91      9.75 o
   4  -9  10       55.50       51.08      3.37 o
   5  -9  10        0.29        0.67      1.25 o
   6  -9  10        0.14        0.20      2.00 o
   7  -9  10        1.90        0.60      1.67 o
  -6  -8  10       34.17       33.81      7.73 o
  -5  -8  10       45.64       36.29      1.80 o
  -4  -8  10        0.09        0.26      1.09 o
  -3  -8  10       18.96       19.51      0.77 o
  -2  -8  10        8.85        6.96      0.50 o
  -1  -8  10      223.21      224.15      3.05 o
   0  -8  10       10.39       14.35      1.34 o
   1  -8  10       11.67       13.48      0.94 o
   2  -8  10       10.61        7.73      0.58 o
   3  -8  10      405.89      411.48      9.37 o
   4  -8  10       29.86       25.59      1.00 o
   5  -8  10       43.73       37.59      1.58 o
   6  -8  10        0.26        1.58      1.38 o
   7  -8  10        0.46        0.11      1.33 o
  -7  -7  10        3.27        0.87      1.03 o
  -6  -7  10        4.47        2.93      1.19 o
  -5  -7  10        0.01        0.30      1.12 o
  -4  -7  10      197.86      199.71      7.54 o
  -3  -7  10      105.40       94.93      1.89 o
  -2  -7  10       37.79       37.27      1.62 o
  -1  -7  10      214.38      220.77     13.73 o
   0  -7  10      182.49      154.40      2.40 o
   1  -7  10        0.04        0.07      0.35 o
   2  -7  10      169.38      168.33      2.83 o
   3  -7  10      184.31      182.97      2.90 o
   4  -7  10       30.12       35.34      3.41 o
   5  -7  10        0.60        2.13      1.22 o
   6  -7  10        4.61       10.31      1.81 o
   7  -7  10        4.90        4.51      4.30 o
  -7  -6  10       13.27       15.12      1.33 o
  -6  -6  10       22.43       27.25      3.53 o
  -5  -6  10       28.54       17.97      1.16 o
  -4  -6  10      157.29      139.51      2.99 o
  -3  -6  10      153.55      160.63      4.72 o
  -2  -6  10       27.64       29.39      0.84 o
  -1  -6  10        0.14        0.52      0.50 o
   0  -6  10       56.12       54.86      1.22 o
   1  -6  10       12.68       13.17      0.68 o
   2  -6  10       55.36       48.54      1.01 o
   3  -6  10      154.59      146.81      2.85 o
   4  -6  10      176.59      169.54      3.44 o
   5  -6  10        6.82        7.98      2.83 o
   6  -6  10        6.31        6.68      4.49 o
   7  -6  10        8.78       14.24      1.98 o
  -8  -5  10        6.30        4.97      2.98 o
  -7  -5  10       25.58       24.53      4.88 o
  -6  -5  10        7.92        9.05      0.78 o
  -5  -5  10       72.68       71.26      2.16 o
  -4  -5  10        7.09        4.69      1.48 o
  -3  -5  10       58.27       69.64      1.23 o
  -2  -5  10       21.03       22.65      2.52 o
  -1  -5  10        3.07        0.94      0.61 o
   0  -5  10        4.06        1.60      0.37 o
   1  -5  10       43.56       37.11      1.10 o
   2  -5  10       32.15       30.70      1.43 o
   3  -5  10      202.42      193.54      3.00 o
   4  -5  10       32.33       34.16      1.25 o
   5  -5  10       37.72       39.43      4.24 o
   6  -5  10      106.15       95.76      2.44 o
   7  -5  10        0.07        2.67      1.70 o
   8  -5  10       15.99       11.02      2.04 o
  -8  -4  10        7.79        4.85      2.97 o
  -7  -4  10       27.62       29.04      1.91 o
  -6  -4  10        0.84        2.65      3.29 o
  -5  -4  10      127.31      107.07      2.47 o
  -4  -4  10       97.09      117.95      2.68 o
  -3  -4  10       48.00       45.14      3.54 o
  -2  -4  10      177.07      195.00      5.02 o
  -1  -4  10        0.97        1.78      0.46 o
   0  -4  10        2.17        0.83      0.42 o
   1  -4  10       55.24       52.80      1.79 o
   2  -4  10       60.17       59.57      2.31 o
   3  -4  10        7.98        7.18      0.98 o
   4  -4  10       45.35       51.22      3.57 o
   5  -4  10        5.76        6.79      2.42 o
   6  -4  10       82.55       69.06      7.19 o
   7  -4  10       17.41       21.55      4.54 o
   8  -4  10       11.88        5.25      4.28 o
  -8  -3  10       16.87       10.32      6.52 o
  -7  -3  10        9.93        6.68      4.25 o
  -6  -3  10        5.80       10.08      4.44 o
  -5  -3  10       48.12       45.53      9.71 o
  -4  -3  10       38.05       43.83      5.24 o
  -3  -3  10      160.46      142.38      7.30 o
  -2  -3  10       52.31       49.19      1.69 o
  -1  -3  10       76.21       82.58      2.61 o
   0  -3  10       16.93       14.14      0.78 o
   1  -3  10      174.73      174.34      2.62 o
   2  -3  10      183.26      213.92      3.46 o
   3  -3  10      141.01      136.18      2.86 o
   4  -3  10       95.32       76.25      3.76 o
   5  -3  10      102.07       71.51      2.19 o
   6  -3  10       20.84       17.39      1.19 o
   7  -3  10        0.66        3.29      1.62 o
   8  -3  10       18.81       19.22      4.42 o
  -9  -2  10        0.28        2.96      1.75 o
  -8  -2  10       11.60       12.09      1.78 o
  -7  -2  10        0.12        0.90      0.74 o
  -6  -2  10       10.83       15.98      3.29 o
  -5  -2  10       30.62       26.05      6.22 o
  -4  -2  10      356.37      349.10      6.52 o
  -3  -2  10        0.01        0.33      0.67 o
  -2  -2  10        2.14        3.97      0.73 o
  -1  -2  10      331.97      345.51     13.28 o
   0  -2  10     1383.38     1384.56     19.12 o
   1  -2  10       32.02       41.15      1.23 o
   2  -2  10       43.48       42.99      3.59 o
   3  -2  10       17.87       12.14      1.11 o
   4  -2  10        5.68       11.26      1.17 o
   5  -2  10       14.83       10.82      1.55 o
   6  -2  10       28.68       20.65      2.61 o
   7  -2  10       10.77       11.48      2.43 o
   8  -2  10       16.24        9.78      2.76 o
  -9  -1  10        0.75        5.49      2.11 o
  -8  -1  10        2.04        3.61      1.39 o
  -7  -1  10        0.24        0.62      0.52 o
  -6  -1  10        0.25        9.30      7.04 o
  -5  -1  10      184.87      179.38      6.76 o
  -4  -1  10      228.50      200.52      9.61 o
  -3  -1  10        2.55        4.58      2.63 o
  -2  -1  10       42.23       58.48      1.66 o
  -1  -1  10      202.77      194.36      7.79 o
   0  -1  10      572.09      597.59      7.64 o
   1  -1  10        0.15        0.24      0.70 o
   2  -1  10       10.95       15.24      0.81 o
   3  -1  10       51.29       49.41      1.71 o
   4  -1  10        0.00        0.03      2.00 o
   5  -1  10        4.49       15.13      2.24 o
   6  -1  10       12.14       11.93      4.92 o
   7  -1  10        1.23        6.09      2.16 o
  -9   0  10        0.05        2.65      2.53 o
  -8   0  10        0.03        3.04      3.54 o
  -7   0  10        2.09        5.95      1.07 o
  -6   0  10      817.52      848.20     21.30 o
  -5   0  10      458.21      486.37     29.94 o
  -4   0  10      155.44      126.32      3.36 o
  -3   0  10        0.25        0.03      0.66 o
  -2   0  10        0.00        0.03      0.74 o
  -1   0  10      134.34      133.50      6.50 o
   0   0  10       36.02       29.34      2.11 o
   1   0  10      128.05      108.83      1.91 o
   2   0  10       11.52       15.03      3.59 o
   3   0  10       79.36       74.94      3.86 o
   4   0  10        0.48        2.73      1.67 o
   5   0  10        6.19        3.54      1.60 o
   6   0  10        3.34        8.63      3.08 o
   7   0  10        0.17        3.69      1.88 o
  -9   1  10        1.37        1.15      1.87 o
  -8   1  10        0.01        0.04      1.76 o
  -7   1  10        4.50        7.74      4.28 o
  -6   1  10      106.67      104.76     16.65 o
  -5   1  10       11.62       12.94      4.27 o
  -4   1  10      196.58      213.13      6.88 o
  -3   1  10        0.04        0.30      0.78 o
  -2   1  10       42.61       43.95      1.50 o
  -1   1  10      164.00      156.67      2.81 o
   0   1  10       14.58       11.01      2.76 o
   1   1  10        2.49        1.44      1.09 o
   2   1  10      100.20       97.15      1.80 o
   3   1  10       30.80       26.82      1.26 o
   4   1  10       10.79       16.02      2.63 o
   5   1  10        1.06        0.69      0.99 o
   6   1  10        1.69        0.39      0.80 o
   7   1  10        4.12        3.97      2.77 o
  -9   2  10       15.14        7.83      2.40 o
  -8   2  10       15.42       13.17      2.11 o
  -7   2  10        0.53        0.07      0.82 o
  -6   2  10        0.36        1.04      1.59 o
  -5   2  10       50.00       40.18     12.54 o
  -4   2  10        3.55        7.69      4.83 o
  -3   2  10       27.99       25.22      1.69 o
  -2   2  10      227.79      223.26      4.48 o
  -1   2  10        5.11        8.12      1.94 o
   0   2  10        6.96        3.99      0.92 o
   1   2  10       21.63       20.51      1.37 o
   2   2  10       31.70       30.82      2.42 o
   3   2  10      608.85      606.35     13.47 o
   4   2  10      294.45      283.23      6.95 o
   5   2  10        4.80        9.56      2.45 o
   6   2  10       24.68       19.67      3.16 o
   7   2  10       13.64       14.98      9.73 o
  -9   3  10        4.02        2.66      2.77 o
  -8   3  10        0.28        5.01      4.88 o
  -7   3  10       18.29       14.74      2.18 o
  -6   3  10        2.95        2.59      1.35 o
  -5   3  10        0.57        1.61      2.21 o
  -4   3  10        3.96        7.17      2.97 o
  -3   3  10        0.55        3.32      4.48 o
  -2   3  10      104.39      101.45      2.61 o
  -1   3  10        7.16        3.80      2.62 o
   0   3  10        1.10        0.43      0.85 o
   1   3  10       44.64       40.80      2.02 o
   2   3  10       20.18       22.87      1.61 o
   3   3  10       44.13       47.78      9.33 o
   4   3  10       71.94       72.70      4.99 o
   5   3  10       19.21       12.71      1.33 o
   6   3  10        1.63        1.72      1.21 o
  -9   4  10        1.90        0.19      2.11 o
  -8   4  10        0.15        2.77      1.69 o
  -7   4  10        0.01        3.54      1.06 o
  -6   4  10        0.25        0.26      1.16 o
  -5   4  10       28.77       25.72      2.91 o
  -4   4  10        1.46        4.06      4.11 o
  -3   4  10        3.41        4.00      4.68 o
  -2   4  10      216.80      212.14      7.37 o
  -1   4  10        0.06        0.00      1.15 o
   0   4  10      119.30      122.75      7.53 o
   1   4  10      276.14      294.43      8.61 o
   2   4  10        9.79        8.64      1.36 o
   3   4  10       27.40       22.73      1.86 o
   4   4  10        8.90        9.67      1.45 o
   5   4  10        0.32        7.23      1.26 o
   6   4  10        5.70        4.15      3.59 o
  -8   5  10        0.31        7.13      6.88 o
  -7   5  10       65.80       48.11      3.49 o
  -6   5  10       82.30       83.39      5.54 o
  -5   5  10        1.77        1.69      1.50 o
  -4   5  10       51.01       39.63      5.30 o
  -3   5  10        1.99        4.46      2.80 o
  -2   5  10       11.20        7.74      1.79 o
  -1   5  10        1.95        1.33      0.99 o
   0   5  10        0.37        0.00      1.59 o
   1   5  10        0.90        0.14      1.27 o
   2   5  10       26.51       25.06      3.12 o
   3   5  10       27.01       16.96      5.05 o
   4   5  10        5.67        5.52      4.16 o
   5   5  10        1.66        2.15      1.25 o
  -8   6  10        7.70        5.06      2.75 o
  -7   6  10       10.33       12.10      2.19 o
  -6   6  10        4.49        2.77      2.28 o
  -5   6  10      201.12      164.06      8.82 o
  -4   6  10       47.62       76.78      6.67 o
  -3   6  10       16.26       13.85      4.03 o
  -2   6  10        0.28        0.08      0.93 o
  -1   6  10       21.93       18.17      1.59 o
   0   6  10      113.51      103.93     10.46 o
   1   6  10       21.68       20.47      2.48 o
   2   6  10        6.47        9.37      6.56 o
   3   6  10        0.21        0.22      1.25 o
   4   6  10        6.69        3.18      1.35 o
  -7   7  10        0.39        0.32      1.49 o
  -6   7  10        0.32        1.64      2.38 o
  -5   7  10        9.27        7.81      4.30 o
  -4   7  10       26.71       20.61      1.71 o
  -3   7  10       11.78       11.42      3.15 o
  -2   7  10        0.00        1.51      0.96 o
  -1   7  10       10.93        3.25      2.77 o
   0   7  10       90.97       76.56      2.66 o
   1   7  10        4.79       11.99      1.49 o
   2   7  10        1.24        1.70      1.57 o
   3   7  10       12.41       12.95      8.31 o
   4   7  10        0.19        3.42      5.26 o
  -7   8  10       12.57       16.78      2.35 o
  -6   8  10       16.38        8.74      1.77 o
  -5   8  10      187.90      197.79      8.17 o
  -4   8  10       17.30       13.98      2.99 o
  -3   8  10        4.12        6.23      5.06 o
  -2   8  10       26.09       27.66      2.11 o
  -1   8  10        1.13        1.84      2.05 o
   0   8  10       80.88       70.55      3.61 o
   1   8  10        8.41       10.06      4.25 o
   2   8  10       26.49       23.30      9.74 o
   3   8  10       20.41       35.84      6.84 o
  -6   9  10        2.60        1.20      2.01 o
  -5   9  10       54.38       49.17      6.91 o
  -4   9  10        0.71        1.78      1.24 o
  -3   9  10       81.71       84.53     12.00 o
  -2   9  10       56.17       69.23      5.54 o
  -1   9  10       29.81       33.57      6.33 o
   0   9  10        1.27        9.29      5.90 o
   1   9  10       37.30       36.80      2.04 o
  -4  10  10        5.51        5.40      2.02 o
  -3  10  10        0.22        0.00      1.59 o
  -2  10  10       23.92       23.38      2.82 o
  -1  10  10       42.70       45.66      4.07 o
  -2 -12  11        0.27        2.76      4.56 o
  -1 -12  11        2.59        3.10      2.18 o
   0 -12  11        8.52        7.39      0.99 o
   1 -12  11        7.50       17.53      2.02 o
   2 -12  11        0.64        0.03      0.89 o
   3 -12  11       33.82       23.58      3.40 o
  -3 -11  11        0.00        0.58      0.50 o
  -2 -11  11        0.49        1.14      1.68 o
  -1 -11  11        0.01        0.03      0.95 o
   0 -11  11       39.60       36.01      2.08 o
   1 -11  11       12.58       12.29      3.25 o
   2 -11  11        0.02        0.00      0.78 o
   3 -11  11        7.42       12.04      4.50 o
   4 -11  11       48.52       56.29      3.85 o
   5 -11  11       14.58        5.76      2.43 o
  -5 -10  11       63.43       61.47      5.00 o
  -4 -10  11        4.71        4.53      1.03 o
  -3 -10  11        9.05        8.19      3.03 o
  -2 -10  11        2.79        4.36      2.19 o
  -1 -10  11       25.41       20.07      5.18 o
   0 -10  11       47.67       42.26      4.42 o
   1 -10  11       74.00       78.18      2.84 o
   2 -10  11        8.95        8.22      0.66 o
   3 -10  11       22.83       20.99      2.11 o
   4 -10  11       12.14       14.54      1.67 o
   5 -10  11        0.33        0.92      1.16 o
   6 -10  11       11.16        8.94      1.74 o
  -5  -9  11       44.18       41.96      2.10 o
  -4  -9  11       10.51        6.11      0.91 o
  -3  -9  11        0.51        1.04      1.65 o
  -2  -9  11        5.57        3.66      0.71 o
  -1  -9  11       80.41       76.63      2.86 o
   0  -9  11       47.97       38.77      2.53 o
   1  -9  11       45.00       35.26      1.66 o
   2  -9  11       94.91       97.45      2.31 o
   3  -9  11       33.95       31.68      2.84 o
   4  -9  11        9.72        8.71      4.10 o
   5  -9  11       16.65       12.78      2.75 o
   6  -9  11       52.23       50.48      8.29 o
  -6  -8  11       87.51       94.71      7.27 o
  -5  -8  11       18.13       14.44      4.08 o
  -4  -8  11       54.05       47.07      2.59 o
  -3  -8  11        2.05        6.67      0.95 o
  -2  -8  11       12.08       17.92      0.87 o
  -1  -8  11        0.31        0.26      0.53 o
   0  -8  11      114.40      122.28      3.30 o
   1  -8  11        2.37        2.41      0.53 o
   2  -8  11      134.21      153.32      2.62 o
   3  -8  11      216.50      216.74      3.61 o
   4  -8  11       29.01       16.81      1.82 o
   5  -8  11       20.46       18.10      1.58 o
   6  -8  11        0.00        1.46      2.30 o
   7  -8  11       21.89       32.30      2.36 o
  -7  -7  11       21.59       18.23      1.96 o
  -6  -7  11      112.78      112.00      3.34 o
  -5  -7  11       88.75       76.72      2.05 o
  -4  -7  11       15.01        8.89      0.95 o
  -3  -7  11       27.42       31.97      1.40 o
  -2  -7  11       30.24       34.35      1.62 o
  -1  -7  11        8.12        8.53      0.55 o
   0  -7  11      197.86      186.53     10.40 o
   1  -7  11      553.12      557.66      7.53 o
   2  -7  11      358.02      354.68      5.10 o
   3  -7  11      237.99      252.69      4.61 o
   4  -7  11        0.97        0.57      0.73 o
   5  -7  11        1.47        1.18      1.32 o
   6  -7  11        0.37        3.90      6.20 o
   7  -7  11        7.06        7.14      2.52 o
  -7  -6  11        0.54        2.37      2.42 o
  -6  -6  11        9.08        8.69      0.88 o
  -5  -6  11      178.78      163.07      3.95 o
  -4  -6  11       61.65       61.63      2.87 o
  -3  -6  11        0.09        1.14      0.47 o
  -2  -6  11       26.59       26.87      1.33 o
  -1  -6  11        6.58        5.71      0.99 o
   0  -6  11        1.41        2.14      1.46 o
   1  -6  11       33.41       31.58      2.69 o
   2  -6  11       76.77       63.98      1.68 o
   3  -6  11      182.32      174.61      6.68 o
   4  -6  11       13.08       14.35      2.36 o
   5  -6  11        1.10        1.35      0.93 o
   6  -6  11        0.62        1.20      1.40 o
   7  -6  11       19.27       17.78      1.72 o
  -8  -5  11       28.77       31.59      1.97 o
  -7  -5  11       40.42       47.44      5.56 o
  -6  -5  11        7.26        5.18      4.38 o
  -5  -5  11       28.06       21.02      2.65 o
  -4  -5  11      216.70      203.10      5.29 o
  -3  -5  11      100.76       98.00      1.72 o
  -2  -5  11        3.48        1.73      0.49 o
  -1  -5  11       24.82       18.03      1.35 o
   0  -5  11        0.07        0.66      0.48 o
   1  -5  11       38.85       31.24      0.98 o
   2  -5  11      206.66      220.39      3.66 o
   3  -5  11      146.50      133.79      2.72 o
   4  -5  11        4.02        1.64      1.16 o
   5  -5  11       20.69       13.32      1.00 o
   6  -5  11        0.76        2.90      3.36 o
   7  -5  11       30.76       26.47      2.81 o
  -8  -4  11       38.96       41.12      9.19 o
  -7  -4  11       36.17       42.50      6.99 o
  -6  -4  11        2.15        2.68      1.88 o
  -5  -4  11        9.46       11.37      1.76 o
  -4  -4  11      162.12      169.63      6.23 o
  -3  -4  11       24.25       22.07      4.28 o
  -2  -4  11      243.91      256.80      7.94 o
  -1  -4  11       21.64       34.29      1.01 o
   0  -4  11       38.15       48.59      2.81 o
   1  -4  11       23.22       21.23      1.17 o
   2  -4  11        2.82        1.01      0.97 o
   3  -4  11        0.00        0.55      0.83 o
   4  -4  11       61.76       48.50      1.99 o
   5  -4  11      115.09       97.29      6.61 o
   6  -4  11       14.77        9.68      5.00 o
   7  -4  11        5.78        5.09      1.55 o
  -8  -3  11        1.89        0.25      0.94 o
  -7  -3  11       18.39       16.94      3.27 o
  -6  -3  11       69.49       69.76      5.02 o
  -5  -3  11       48.73       39.24      1.33 o
  -4  -3  11      359.48      395.34      8.85 o
  -3  -3  11       14.44       17.48      2.78 o
  -2  -3  11       59.25       56.66      1.79 o
  -1  -3  11      330.60      333.54      4.39 o
   0  -3  11      312.84      315.19      4.32 o
   1  -3  11      325.02      328.27      4.66 o
   2  -3  11       17.88        9.35      1.30 o
   3  -3  11        4.50        2.58      1.36 o
   4  -3  11       15.85       14.65      3.42 o
   5  -3  11      153.37      138.85      5.70 o
   6  -3  11       10.74       14.53      2.55 o
   7  -3  11        0.03        2.65      2.09 o
  -8  -2  11        3.16       10.30      1.65 o
  -7  -2  11       12.46        3.51      3.01 o
  -6  -2  11        9.84       12.57      1.40 o
  -5  -2  11      190.59      182.09      4.47 o
  -4  -2  11        0.01        0.11      0.78 o
  -3  -2  11        4.72        4.33      1.97 o
  -2  -2  11       28.10       31.71      2.50 o
  -1  -2  11       86.98       89.06      4.42 o
   0  -2  11      173.97      190.55      8.83 o
   1  -2  11      166.77      164.96      2.53 o
   2  -2  11      119.85      101.04      5.19 o
   3  -2  11       13.72       20.50      1.35 o
   4  -2  11       28.55       36.40      2.98 o
   5  -2  11        0.95        4.82      3.83 o
   6  -2  11       26.25       23.66      5.75 o
   7  -2  11        1.04        0.03      1.36 o
  -9  -1  11        2.84        5.75      4.23 o
  -8  -1  11        0.02        3.61      2.87 o
  -7  -1  11      125.13      112.96     10.12 o
  -6  -1  11       15.67       20.80      7.58 o
  -5  -1  11      510.95      529.03     28.61 o
  -4  -1  11       57.12       54.42      1.76 o
  -3  -1  11        1.19        6.84      4.89 o
  -2  -1  11      144.83      158.06      5.54 o
  -1  -1  11      111.83      111.77      2.67 o
   0  -1  11       59.18       62.01      1.57 o
   1  -1  11      107.40      111.82      3.92 o
   2  -1  11        0.03        0.21      0.50 o
   3  -1  11       21.69       22.06      1.04 o
   4  -1  11        4.38        0.64      0.53 o
   5  -1  11        3.78        4.05      3.15 o
   6  -1  11        8.28        6.66      2.22 o
   7  -1  11        1.94        0.66      1.44 o
  -9   0  11        0.88        0.84      1.89 o
  -8   0  11       16.90       19.90      2.38 o
  -7   0  11       54.10       48.85      3.20 o
  -6   0  11       43.69       41.50      3.77 o
  -5   0  11     1286.40     1312.15     45.78 o
  -4   0  11        9.97       11.08      1.01 o
  -3   0  11       96.45       84.21      4.96 o
  -2   0  11       34.61       37.83      1.88 o
  -1   0  11       35.86       27.35      1.37 o
   0   0  11        6.56        8.28      4.47 o
   1   0  11       61.61       66.45      3.63 o
   2   0  11       27.67       28.46      2.39 o
   3   0  11        6.21        7.92      1.75 o
   4   0  11        0.12        3.27      2.70 o
   5   0  11       12.31       16.12      3.76 o
   6   0  11       27.10       21.35      2.01 o
   7   0  11       35.20       47.44      4.10 o
  -9   1  11       23.31       24.40      5.50 o
  -8   1  11       15.08       16.41      6.57 o
  -7   1  11       84.75       83.71     10.04 o
  -6   1  11        4.19        1.77      1.74 o
  -5   1  11        4.80        7.54      3.87 o
  -4   1  11      193.67      191.30      6.58 o
  -3   1  11       24.70       20.99      3.42 o
  -2   1  11        0.66        0.60      1.01 o
  -1   1  11        6.21        6.62      2.37 o
   0   1  11        0.01        0.61      0.89 o
   1   1  11        0.63        0.85      0.82 o
   2   1  11       22.69       18.49      3.39 o
   3   1  11        2.85        5.19      2.34 o
   4   1  11        0.88        0.53      1.06 o
   5   1  11        0.05        0.46      0.90 o
   6   1  11       26.64       26.30      3.46 o
   7   1  11       48.75       51.21      4.93 o
  -9   2  11        0.74        1.00      1.70 o
  -8   2  11        2.83        7.34      3.95 o
  -7   2  11        2.49        2.16      2.35 o
  -6   2  11       13.22       18.04      2.22 o
  -5   2  11       11.78       11.36      2.00 o
  -4   2  11       13.33       15.23      1.86 o
  -3   2  11        7.99        9.51      1.47 o
  -2   2  11      141.62      140.18      3.13 o
  -1   2  11       65.02       64.94      2.58 o
   0   2  11       36.59       29.43      6.67 o
   1   2  11      351.66      364.32     14.11 o
   2   2  11      597.30      601.87     13.40 o
   3   2  11       27.79       23.86      2.60 o
   4   2  11      103.77      100.45     13.00 o
   5   2  11       49.08       37.54      2.05 o
   6   2  11        0.09        4.97      3.57 o
  -8   3  11       21.82       17.90      3.08 o
  -7   3  11       31.37       47.22      3.02 o
  -6   3  11        0.02        1.32      1.21 o
  -5   3  11       44.49       39.63     11.94 o
  -4   3  11        2.34        1.49      2.13 o
  -3   3  11       30.71       28.03      1.71 o
  -2   3  11       37.32       29.83      1.56 o
  -1   3  11       16.50       14.98      1.45 o
   0   3  11      151.45      160.64      7.12 o
   1   3  11      385.38      409.86     35.33 o
   2   3  11      158.07      165.60     11.80 o
   3   3  11      161.35      164.83     14.52 o
   4   3  11      178.08      176.54      5.12 o
   5   3  11       33.02       28.63      4.70 o
   6   3  11       11.49        4.60      2.81 o
  -8   4  11       44.19       47.38      4.94 o
  -6   4  11       21.00       18.62      1.33 o
  -5   4  11      102.47      100.21      4.26 o
  -4   4  11       49.08       25.45      3.56 o
  -3   4  11      133.34      136.43      3.72 o
  -2   4  11       12.46       12.39      2.44 o
  -1   4  11       45.77       54.14      4.22 o
   0   4  11       18.18       13.38      1.42 o
   1   4  11       66.07       65.47      4.15 o
   2   4  11        2.61        7.47      1.62 o
   3   4  11       10.50       11.11      2.41 o
   4   4  11       60.30       50.52      2.91 o
   5   4  11       14.68        4.89      3.06 o
  -8   5  11       35.29       45.32      4.62 o
  -7   5  11       10.24       15.26      5.55 o
  -6   5  11       14.95       10.96      1.71 o
  -5   5  11        3.47        3.55      1.72 o
  -4   5  11        7.72        3.11      1.68 o
  -3   5  11       16.51       17.84      5.16 o
  -2   5  11       49.68       37.15      1.83 o
  -1   5  11       45.25       56.39      2.40 o
   0   5  11      198.71      202.53     22.75 o
   1   5  11       85.94       83.96      3.52 o
   2   5  11        0.62        8.43      4.55 o
   3   5  11        0.20        1.67      1.26 o
   4   5  11        0.56        2.62      1.88 o
   5   5  11       38.36       23.54      5.50 o
  -8   6  11        5.80       10.86      8.71 o
  -7   6  11       10.14       10.99      2.22 o
  -6   6  11        1.72        4.69      4.35 o
  -5   6  11       42.70       34.56      2.77 o
  -4   6  11        5.34        3.53      3.05 o
  -3   6  11        5.27        4.59      1.48 o
  -2   6  11       40.61       44.08      8.91 o
  -1   6  11       42.58       40.20      2.19 o
   0   6  11        8.90        9.74      5.34 o
   1   6  11        5.94        6.15      4.34 o
   2   6  11        5.07        7.77      2.65 o
   3   6  11        0.00        1.35      2.30 o
   4   6  11        7.74        9.74      1.57 o
  -7   7  11       10.12        5.23      2.13 o
  -6   7  11       49.21       45.45      3.00 o
  -5   7  11        1.72        1.40      1.69 o
  -4   7  11       11.51       13.14      1.93 o
  -3   7  11        0.03        0.49      1.42 o
  -2   7  11       16.23       15.60      1.81 o
  -1   7  11       30.78       28.08      3.98 o
   0   7  11        0.50        2.05      2.04 o
   1   7  11        4.75        0.86      1.78 o
   2   7  11        0.01        1.38      1.74 o
   3   7  11        0.21        3.71      5.04 o
  -6   8  11       10.15       20.00      3.77 o
  -5   8  11        2.35        7.96      2.53 o
  -4   8  11       38.00       45.18      2.79 o
  -3   8  11        0.22        0.34      1.53 o
  -2   8  11        0.20        0.12      1.77 o
  -1   8  11        0.60        6.41      5.84 o
   0   8  11        0.02        0.37      0.93 o
   1   8  11       12.48       14.69      2.84 o
   2   8  11        6.95        6.56      1.58 o
  -5   9  11       20.25       16.04      2.65 o
  -4   9  11       25.06       20.90      2.12 o
  -3   9  11       16.85       25.20      3.68 o
  -2   9  11        3.64        4.18      1.46 o
  -1   9  11        3.33        9.77      1.81 o
   0   9  11       19.94       13.09      1.40 o
  -1 -12  12       20.93       19.31      3.05 o
   0 -12  12        9.08        9.93      5.72 o
   1 -12  12       24.00       25.84      4.83 o
   2 -12  12        0.69        2.40      1.56 o
   3 -12  12       84.06      102.35     11.78 o
  -3 -11  12        1.64        3.24      0.75 o
  -2 -11  12       13.23       10.32      2.35 o
  -1 -11  12       10.88        6.63      2.58 o
   0 -11  12        0.58        0.55      0.91 o
   1 -11  12       45.50       46.26      2.26 o
   2 -11  12        5.96        3.59      1.70 o
   3 -11  12       25.92       42.49     11.98 o
   4 -11  12        0.92        3.88      2.68 o
  -4 -10  12       52.98       49.58      4.05 o
  -3 -10  12       29.98       35.57      1.87 o
  -2 -10  12       10.06       10.29      1.02 o
  -1 -10  12       30.28       30.19      5.20 o
   0 -10  12        1.98        0.11      1.31 o
   1 -10  12        8.67        9.75      3.71 o
   2 -10  12       18.20       14.03      0.86 o
   3 -10  12        6.08       18.56      3.24 o
   4 -10  12       23.29       19.58      1.44 o
   5 -10  12       47.58       46.52      2.63 o
  -5  -9  12       21.05       11.18      1.30 o
  -4  -9  12        5.00        1.92      1.85 o
  -3  -9  12        0.58        1.25      1.02 o
  -2  -9  12        2.55        4.02      1.36 o
  -1  -9  12      118.96      119.87      5.33 o
   0  -9  12      238.29      237.54      4.27 o
   1  -9  12       50.00       52.46      3.63 o
   2  -9  12      130.65      121.22      4.98 o
   3  -9  12        0.68        2.05      1.04 o
   4  -9  12       59.61       67.75      7.65 o
   5  -9  12       91.69       80.51      6.00 o
   6  -9  12       57.68       45.92      5.58 o
  -6  -8  12        8.09       11.66      4.54 o
  -5  -8  12        0.02        1.27      0.97 o
  -4  -8  12       13.57       11.84      2.77 o
  -3  -8  12       62.69       86.42      8.02 o
  -2  -8  12        6.68        5.08      2.20 o
  -1  -8  12        2.26        2.25      0.76 o
   0  -8  12       13.21        9.40      0.61 o
   1  -8  12      324.34      336.67      4.69 o
   2  -8  12       93.13       86.95      1.84 o
   3  -8  12       10.64       14.68      1.26 o
   4  -8  12       10.46        9.51      1.82 o
   5  -8  12       20.80       23.21      2.95 o
   6  -8  12        0.25        1.82      1.14 o
  -6  -7  12        0.09        0.50      1.18 o
  -5  -7  12        2.93        6.52      1.40 o
  -4  -7  12        0.85        3.30      1.41 o
  -3  -7  12        4.78        4.97      0.83 o
  -2  -7  12       17.15       15.75      3.18 o
  -1  -7  12      132.20      133.46      3.79 o
   0  -7  12      571.81      563.78      8.18 o
   1  -7  12      224.14      248.29      4.85 o
   2  -7  12      624.83      654.11     21.02 o
   3  -7  12        9.24        6.61      0.70 o
   4  -7  12       17.18       24.21      2.39 o
   5  -7  12        4.60        4.45      3.26 o
   6  -7  12       12.90        7.50      1.35 o
  -7  -6  12        4.49        6.36      5.91 o
  -6  -6  12        0.99        3.49      1.42 o
  -5  -6  12       46.67       39.69      2.07 o
  -4  -6  12        0.07        3.06      0.57 o
  -3  -6  12      145.50      158.80      2.72 o
  -2  -6  12       17.27       16.01      2.53 o
  -1  -6  12       11.71       15.17      0.83 o
   0  -6  12      121.97      115.30      4.28 o
   1  -6  12       54.03       48.16      3.88 o
   2  -6  12      453.08      530.47      8.27 o
   3  -6  12        1.49        0.78      0.84 o
   4  -6  12       21.60       17.19      3.18 o
   5  -6  12        0.09        0.05      0.96 o
   6  -6  12        4.96        1.22      0.99 o
   7  -6  12       40.36       28.40      3.42 o
  -7  -5  12        2.16        2.52      1.28 o
  -6  -5  12        3.92        3.50      2.21 o
  -5  -5  12      123.64      133.44      3.34 o
  -4  -5  12      264.98      259.07     11.90 o
  -3  -5  12      311.69      296.75      5.48 o
  -2  -5  12       13.18       10.92      0.71 o
  -1  -5  12       35.46       42.70      4.98 o
   0  -5  12        2.66        5.39      0.85 o
   1  -5  12       38.42       41.95      6.70 o
   2  -5  12        7.37        6.26      0.90 o
   3  -5  12       99.82      107.59      2.88 o
   4  -5  12       13.94       13.31      1.50 o
   5  -5  12        0.04        0.01      0.80 o
   6  -5  12       35.63       25.09      1.53 o
   7  -5  12        0.05        3.38      2.99 o
  -8  -4  12       29.89       28.91      2.19 o
  -7  -4  12        1.36        2.29      1.85 o
  -6  -4  12        2.51        4.11      3.57 o
  -5  -4  12       12.33       10.27      4.57 o
  -4  -4  12       72.06       71.40      2.54 o
  -3  -4  12       11.85       10.35      0.81 o
  -2  -4  12        0.06        0.06      0.53 o
  -1  -4  12        3.60        0.13      0.71 o
   0  -4  12       48.67       44.77      1.32 o
   1  -4  12      153.72      170.01      6.21 o
   2  -4  12        6.83        7.06      2.15 o
   3  -4  12      248.03      258.87     16.38 o
   4  -4  12      119.20      124.99      5.08 o
   5  -4  12       51.58       62.85      8.85 o
   6  -4  12       22.31       26.92      2.14 o
   7  -4  12        0.50        0.01      2.44 o
  -8  -3  12       30.75       32.47      3.46 o
  -7  -3  12        0.31        0.82      1.47 o
  -6  -3  12        5.25       19.67      4.32 o
  -5  -3  12       48.76       50.78      5.68 o
  -4  -3  12      119.52      126.60      3.04 o
  -3  -3  12      211.24      199.14      3.39 o
  -2  -3  12        0.89        0.26      0.60 o
  -1  -3  12      163.66      149.05      5.68 o
   0  -3  12        7.63        6.74      0.89 o
   1  -3  12        0.14        0.84      2.45 o
   2  -3  12       71.59       74.35      2.48 o
   3  -3  12       15.52       14.96      2.94 o
   4  -3  12      106.76       86.07      3.59 o
   5  -3  12        6.19        7.38      2.00 o
   6  -3  12        0.97        2.19      1.40 o
   7  -3  12        5.00       10.13      2.04 o
  -8  -2  12        6.51       10.43      2.30 o
  -7  -2  12        0.19        1.98      2.65 o
  -6  -2  12       56.87       56.21      3.58 o
  -5  -2  12      297.80      311.89     12.42 o
  -4  -2  12        8.43        9.71      2.34 o
  -3  -2  12       55.65       55.83      3.24 o
  -2  -2  12        1.60        1.05      0.83 o
  -1  -2  12      336.68      358.38      6.24 o
   0  -2  12      472.73      519.89      7.01 o
   1  -2  12       43.99       38.49      1.26 o
   2  -2  12       91.01       89.59      2.68 o
   3  -2  12       10.21        9.61      1.16 o
   4  -2  12       34.27       39.07      3.26 o
   5  -2  12      149.74      136.30      9.12 o
   6  -2  12        3.06        1.74      1.98 o
   7  -2  12        3.57        4.20      3.37 o
  -8  -1  12        7.06        4.05      1.89 o
  -7  -1  12        7.15       14.59     10.47 o
  -6  -1  12      176.10      166.50      4.79 o
  -5  -1  12      167.83      178.03      5.23 o
  -4  -1  12      532.96      530.90     17.92 o
  -3  -1  12      186.97      191.40      9.07 o
  -2  -1  12        1.97        5.81      0.94 o
  -1  -1  12      256.23      260.61      4.15 o
   0  -1  12       71.29       69.66      4.56 o
   1  -1  12      442.10      490.50     19.87 o
   2  -1  12      128.44      137.10      3.48 o
   3  -1  12        1.65        4.13      1.56 o
   4  -1  12       20.85       16.49      7.24 o
   5  -1  12        0.89        0.02      1.43 o
   6  -1  12        6.45        9.88      2.12 o
   7  -1  12        1.36        0.43      1.60 o
  -8   0  12       22.02       18.96      6.11 o
  -7   0  12        2.84        0.23      3.49 o
  -6   0  12      534.89      494.66     13.95 o
  -5   0  12       43.84       37.86      1.93 o
  -4   0  12        0.48        0.85      1.09 o
  -3   0  12        2.88        7.51      3.52 o
  -2   0  12        0.25        0.61      0.93 o
  -1   0  12       86.94       70.03      4.72 o
   0   0  12      142.58      154.99      8.77 o
   1   0  12       14.31        7.61      9.27 o
   2   0  12        3.83        7.55      1.39 o
   3   0  12      175.39      197.50      4.99 o
   4   0  12        0.56        0.27      0.60 o
   5   0  12        5.21        6.67      2.76 o
   6   0  12        5.06        6.59      1.81 o
  -8   1  12        0.00        1.20      1.93 o
  -7   1  12        8.38       10.02      2.14 o
  -6   1  12        9.16        4.71      5.27 o
  -5   1  12      685.60      676.25     50.46 o
  -4   1  12       12.38       12.84      2.02 o
  -3   1  12        0.18        3.49      3.48 o
  -2   1  12       37.11       28.16      5.77 o
  -1   1  12      168.32      164.00     12.79 o
   0   1  12       12.73       11.43      4.80 o
   1   1  12        0.04        1.87      1.76 o
   2   1  12      131.61      129.13      3.50 o
   3   1  12      165.18      159.08      4.18 o
   4   1  12        3.89        1.89      3.08 o
   5   1  12       20.11       12.00      4.92 o
   6   1  12       26.35       35.37      4.62 o
  -8   2  12        0.27       11.65      2.52 o
  -7   2  12       69.46       55.75      9.40 o
  -6   2  12       37.47       29.05      2.51 o
  -5   2  12        6.24        3.09      3.19 o
  -4   2  12      281.22      323.18      9.67 o
  -3   2  12        0.39        0.88      1.56 o
  -2   2  12       18.80       33.17      4.55 o
  -1   2  12       25.74       26.74      5.99 o
   0   2  12       17.27       15.50      2.15 o
   1   2  12      155.15      166.25      5.73 o
   2   2  12        2.44        2.91      0.88 o
   3   2  12      160.70      150.74      4.69 o
   4   2  12       66.94       59.68      2.81 o
   5   2  12       79.50      101.12      9.00 o
   6   2  12        4.82        9.90      3.29 o
  -8   3  12       16.73       29.77      3.50 o
  -7   3  12        0.36        1.38      1.82 o
  -6   3  12       19.92       23.48      2.62 o
  -5   3  12        5.54        2.26      2.52 o
  -4   3  12        4.93       14.16      4.56 o
  -3   3  12      101.63      108.40      5.25 o
  -2   3  12       23.81       23.57      2.91 o
  -1   3  12        9.87       12.39      1.97 o
   0   3  12      257.21      257.12      7.78 o
   1   3  12      544.85      567.97     39.92 o
   2   3  12        1.29        2.15      1.82 o
   3   3  12       36.40       38.47      2.21 o
   4   3  12       16.29       15.19      1.59 o
   5   3  12       30.84       18.76      7.44 o
  -8   4  12        0.11        0.07      2.20 o
  -7   4  12       20.27       18.32      5.09 o
  -6   4  12        3.92        8.45      2.10 o
  -5   4  12        1.27        6.03      5.54 o
  -4   4  12        3.88        2.03      2.39 o
  -3   4  12       48.42       68.71      8.80 o
  -2   4  12       10.29        9.98      1.77 o
  -1   4  12       45.90       40.83      7.64 o
   0   4  12        3.94        7.39      2.31 o
   1   4  12       17.10        7.81      2.54 o
   2   4  12        5.65       10.83      3.82 o
   3   4  12       12.82       20.50      5.81 o
   4   4  12        1.79        0.11      1.04 o
   5   4  12       45.67       48.65      4.30 o
  -8   5  12        0.07        0.00      1.51 o
  -7   5  12        4.00        0.82      2.54 o
  -6   5  12        0.00        2.50      2.16 o
  -5   5  12        0.81        7.03      7.04 o
  -3   5  12        2.41        9.81      2.42 o
  -2   5  12        4.23        6.40      2.27 o
  -1   5  12       65.86       79.19      8.38 o
   0   5  12      108.21      107.54      9.08 o
   1   5  12       67.62       66.67      4.61 o
   2   5  12        0.18        0.77      1.04 o
   3   5  12        0.79        4.95      2.79 o
   4   5  12       65.79       78.71      7.03 o
  -7   6  12        0.01       10.86      4.09 o
  -6   6  12        3.25        7.30      4.40 o
  -5   6  12        4.82       11.08      5.23 o
  -4   6  12       46.52       37.69      8.83 o
  -3   6  12        1.79        0.24      1.56 o
  -2   6  12        1.40        0.06      0.94 o
  -1   6  12       38.49       48.64      6.57 o
   0   6  12        1.76       13.04      3.67 o
   1   6  12        0.02        0.12      1.49 o
   2   6  12        1.35        2.13      2.68 o
   3   6  12        1.13        5.16      6.70 o
  -6   7  12        6.08       10.95      2.56 o
  -5   7  12       50.06       52.61      7.71 o
  -4   7  12        8.24        4.06      1.78 o
  -3   7  12        0.00        0.62      1.57 o
  -2   7  12        4.03        3.36      3.61 o
  -1   7  12        4.49        5.00      2.37 o
   0   7  12       19.36       27.16      7.32 o
   1   7  12       11.91       12.89      3.73 o
   2   7  12        0.17        3.72      3.20 o
  -5   8  12       28.48       33.17      6.04 o
  -4   8  12        0.21        2.35      2.07 o
  -3   8  12        0.82       11.40      3.46 o
  -1   8  12       38.40       40.82      3.36 o
   0   8  12        9.07       20.33      8.21 o
   1   8  12       20.25       27.24      2.29 o
  -3   9  12       14.82       25.25      3.96 o
  -2   9  12        8.48        8.46      2.53 o
   0 -12  13        0.13        0.02      0.96 o
   1 -12  13       11.65       17.10      2.19 o
  -2 -11  13       20.91       24.04      2.24 o
  -1 -11  13      114.27      109.51     10.68 o
   0 -11  13        1.41        1.12      0.88 o
   1 -11  13        0.30        2.98      3.41 o
   2 -11  13       19.71       14.21      4.86 o
   3 -11  13        1.00        2.69      3.01 o
  -4 -10  13       15.37       17.98      1.75 o
  -3 -10  13       14.56        9.97      3.03 o
  -2 -10  13        8.92        9.51      2.35 o
  -1 -10  13        0.00        0.01      0.70 o
   0 -10  13       21.82       24.59      1.18 o
   1 -10  13       14.11       13.73      4.11 o
   2 -10  13       12.34       12.81      1.56 o
   3 -10  13        2.89        0.25      0.79 o
   4 -10  13        1.08        1.44      0.98 o
  -5  -9  13        3.48        2.89      0.95 o
  -4  -9  13        3.47        0.19      1.11 o
  -3  -9  13        5.60        6.03      0.91 o
  -2  -9  13        3.80        4.62      0.92 o
  -1  -9  13        5.27        3.80      1.50 o
   0  -9  13       38.56       39.38      1.42 o
   1  -9  13      151.37      148.35     17.11 o
   2  -9  13        7.11        5.77      2.21 o
   3  -9  13        1.06        1.21      1.09 o
   4  -9  13        9.65       12.94      4.12 o
   5  -9  13        2.36        0.10      1.05 o
  -6  -8  13       21.23       20.26      4.11 o
  -5  -8  13       11.05        7.82      1.71 o
  -4  -8  13        6.45        4.87      2.93 o
  -3  -8  13        3.54        1.95      0.89 o
  -2  -8  13        1.93        1.66      0.58 o
  -1  -8  13       14.61       19.87      2.40 o
   0  -8  13      273.03      268.94      4.43 o
   1  -8  13       25.58       24.59      2.26 o
   2  -8  13        0.32        2.33      1.90 o
   3  -8  13        1.82        5.71      1.15 o
   4  -8  13       21.38       20.28      7.18 o
   5  -8  13       37.03       42.57     13.47 o
   6  -8  13       28.46       40.49      6.22 o
  -6  -7  13        9.30       18.13      2.54 o
  -5  -7  13        1.81        0.77      1.36 o
  -4  -7  13       24.98       22.02      3.16 o
  -3  -7  13        5.36        2.63      0.89 o
  -2  -7  13        0.45        0.84      1.06 o
  -1  -7  13        0.00        0.90      1.34 o
   0  -7  13        3.32        6.93      1.97 o
   1  -7  13      553.05      563.17     10.26 o
   2  -7  13       40.09       44.47      8.32 o
   3  -7  13        5.22        5.72      0.97 o
   4  -7  13        2.51        0.59      0.90 o
   5  -7  13        2.25        7.73      2.39 o
   6  -7  13       15.84       19.23      5.54 o
  -7  -6  13        0.36        3.23      1.23 o
  -6  -6  13       21.45       19.37      2.12 o
  -5  -6  13        1.14        1.09      1.30 o
  -4  -6  13       13.58       12.51      1.70 o
  -3  -6  13        5.70        1.90      0.80 o
  -2  -6  13        0.19        0.35      0.48 o
  -1  -6  13       12.53        8.71      1.94 o
   0  -6  13       51.05       58.88      1.48 o
   1  -6  13      158.26      179.52     18.58 o
   2  -6  13       84.61       79.90      3.14 o
   3  -6  13       43.69       43.29      1.52 o
   4  -6  13        2.39        1.49      1.47 o
   5  -6  13        0.53        0.00      0.91 o
   6  -6  13       10.41        5.65      2.20 o
  -7  -5  13        2.46        1.39      1.81 o
  -6  -5  13       17.94        8.95      1.56 o
  -5  -5  13        4.04        2.99      1.31 o
  -4  -5  13      169.29      152.31      4.73 o
  -3  -5  13       40.19       36.51      3.46 o
  -2  -5  13      109.07      113.59      3.66 o
  -1  -5  13        0.00        0.18      0.72 o
   0  -5  13       14.55        9.59      0.90 o
   1  -5  13      152.50      149.84      3.28 o
   2  -5  13       42.60       34.71      1.66 o
   3  -5  13        2.00        5.41      1.94 o
   4  -5  13       10.99       12.73      2.89 o
   5  -5  13       26.90       23.84      2.29 o
   6  -5  13       40.02       32.99      2.79 o
  -7  -4  13        1.67        4.14      1.33 o
  -6  -4  13       62.81       63.63      2.93 o
  -5  -4  13       25.26       28.64      2.49 o
  -4  -4  13        5.59        5.84      1.55 o
  -3  -4  13       98.57      104.35      2.56 o
  -2  -4  13        1.71        2.68      1.69 o
  -1  -4  13       50.04       43.09      1.31 o
   0  -4  13        1.13        1.28      0.67 o
   1  -4  13        7.80        5.21      1.30 o
   2  -4  13      166.00      157.69      8.92 o
   3  -4  13        0.02        0.02      1.15 o
   4  -4  13        6.92        6.42      0.98 o
   5  -4  13        3.69        5.00      1.06 o
   6  -4  13        1.64        2.57      1.37 o
  -8  -3  13       34.70       41.34      4.03 o
  -7  -3  13        1.43        2.31      1.58 o
  -6  -3  13       12.96       19.81      8.48 o
  -5  -3  13       50.64       44.83      2.16 o
  -4  -3  13       34.03       41.33      5.37 o
  -3  -3  13       75.25       87.21      8.30 o
  -2  -3  13       36.32       35.80      2.86 o
  -1  -3  13        3.98        1.83      0.60 o
   0  -3  13       37.27       36.04      1.23 o
   1  -3  13       28.56       27.79      1.07 o
   2  -3  13       36.71       34.90      4.59 o
   3  -3  13      249.25      247.81     13.10 o
   4  -3  13       29.58       34.32      4.16 o
   5  -3  13       52.06       54.96      8.85 o
   6  -3  13       14.50       15.49      2.57 o
  -8  -2  13       20.56       26.49      3.35 o
  -7  -2  13       63.18       44.27      4.59 o
  -6  -2  13        0.42        4.03      3.17 o
  -5  -2  13       26.71       16.22      3.42 o
  -4  -2  13      140.82      140.51      5.17 o
  -3  -2  13      202.20      211.94      6.19 o
  -2  -2  13       16.92       19.34      1.07 o
  -1  -2  13       47.97       46.14      1.84 o
   0  -2  13       74.28       71.27      6.08 o
   1  -2  13        1.62        0.12      0.52 o
   2  -2  13       30.39       31.64      1.82 o
   3  -2  13       51.74       55.28      8.48 o
   4  -2  13       40.80       32.65      8.87 o
   5  -2  13        3.71        1.15      1.51 o
   6  -2  13        0.00        2.02      1.64 o
  -8  -1  13        0.13        0.37      1.70 o
  -7  -1  13       74.41       74.01      3.69 o
  -6  -1  13       23.04       21.16      4.45 o
  -5  -1  13       28.12       24.09      2.32 o
  -4  -1  13       19.58       17.66      2.08 o
  -3  -1  13       21.84       12.61      2.91 o
  -2  -1  13       48.83       39.76      1.91 o
  -1  -1  13       78.65       90.91      4.97 o
   0  -1  13      212.88      213.17     21.38 o
   1  -1  13       10.75        9.60      1.30 o
   2  -1  13        4.33        5.51      1.58 o
   3  -1  13       70.87       90.95      3.48 o
   4  -1  13        8.78       10.19      5.09 o
   5  -1  13        0.37        0.02      2.31 o
   6  -1  13        8.21        9.45      2.02 o
  -8   0  13       33.34       35.91      9.64 o
  -7   0  13       59.75       47.87      4.41 o
  -6   0  13       31.43       35.41      2.84 o
  -5   0  13       15.62       25.45      2.12 o
  -4   0  13       57.52       58.17      3.01 o
  -3   0  13       14.60       12.10      2.55 o
  -2   0  13       46.87       59.06     10.52 o
  -1   0  13       62.57       57.73      3.15 o
   0   0  13       49.25       35.19      6.44 o
   1   0  13      232.94      267.67     29.98 o
   2   0  13       55.96       52.42      6.42 o
   3   0  13        6.04        1.87      1.16 o
   4   0  13        1.46        2.48      3.00 o
   5   0  13        0.68        3.71      5.28 o
   6   0  13        0.08        4.91      3.77 o
  -8   1  13       45.57       47.96      3.45 o
  -7   1  13       62.94       66.72      8.65 o
  -6   1  13      119.83      120.77      4.59 o
  -5   1  13       24.57       20.82      6.11 o
  -4   1  13      152.13      153.21      7.83 o
  -3   1  13      145.44      156.77      9.78 o
  -2   1  13       11.24       10.22      7.73 o
  -1   1  13        0.14        0.01      1.37 o
   0   1  13       51.37       45.84      2.82 o
   1   1  13      170.90      198.57      8.82 o
   2   1  13      846.51      938.31     20.99 o
   3   1  13       45.21       45.78      2.05 o
   4   1  13        4.27        4.04      1.46 o
   5   1  13        0.85        6.07      1.77 o
  -8   2  13        0.36        0.38      1.86 o
  -7   2  13       21.23       16.46      2.49 o
  -6   2  13       64.87       66.71     16.51 o
  -5   2  13       75.04       72.51     12.91 o
  -4   2  13       32.95       33.39      5.84 o
  -3   2  13       73.69       68.05      5.91 o
  -2   2  13        2.15        1.37      1.62 o
  -1   2  13        9.14        7.49      2.34 o
   0   2  13        1.09        1.08      1.57 o
   1   2  13      157.84      150.10     10.96 o
   2   2  13      477.51      546.58     43.95 o
   3   2  13        3.66        4.63      2.95 o
   4   2  13        3.39        7.65      5.98 o
   5   2  13       25.31       28.14      3.73 o
  -8   3  13        0.01        8.33      2.28 o
  -6   3  13        0.64        6.69      4.76 o
  -5   3  13        3.72        5.17      4.11 o
  -4   3  13      386.41      419.70     15.37 o
  -3   3  13      114.83       96.71      9.27 o
  -2   3  13        5.55        2.97      2.59 o
  -1   3  13       17.89       32.44      4.13 o
   0   3  13       29.22       28.39      4.00 o
   1   3  13       44.74       60.30      3.20 o
   2   3  13        1.20        0.70      1.15 o
   3   3  13       69.39       73.11      5.26 o
   4   3  13       14.26       14.94      3.19 o
   5   3  13        3.76        9.87      7.01 o
  -7   4  13        0.51        2.23      2.26 o
  -6   4  13       13.58       20.33      2.73 o
  -5   4  13       52.22       59.13      3.68 o
  -4   4  13       87.03       88.95      8.56 o
  -3   4  13        0.04        0.55      2.34 o
  -1   4  13        9.13        7.94      2.74 o
   0   4  13        1.20        1.77      1.75 o
   1   4  13        0.06        0.23      1.68 o
   2   4  13        3.16        4.68      1.45 o
   3   4  13        0.66        1.40      2.10 o
   4   4  13       74.36       61.28      3.66 o
  -7   5  13        2.17        0.68      1.61 o
  -6   5  13        2.02        6.78      3.28 o
  -5   5  13       54.28       44.48      6.13 o
  -4   5  13        9.91        2.42      1.80 o
  -3   5  13        1.52        8.90      3.11 o
  -2   5  13        0.60        0.79      1.73 o
  -1   5  13       20.99       20.04      2.31 o
   0   5  13        4.94       13.48      3.27 o
   1   5  13        0.47        6.03      5.32 o
   2   5  13        2.99        1.17      1.16 o
   3   5  13        0.81        1.55      1.06 o
  -6   6  13       11.38        9.17      3.01 o
  -5   6  13        0.54        1.83      1.92 o
  -4   6  13        2.23        0.76      1.56 o
  -3   6  13        5.53        7.29      2.59 o
  -2   6  13        9.29       14.87      1.97 o
  -1   6  13        3.36        5.89      2.30 o
   0   6  13        0.11        2.84      3.08 o
   1   6  13        0.85        3.76      1.64 o
   2   6  13       10.23       11.21      5.92 o
  -6   7  13       98.51      114.22     13.37 o
  -5   7  13        3.94        5.11      4.42 o
  -4   7  13        6.23        9.43      5.10 o
  -3   7  13       20.00       24.47      2.54 o
  -2   7  13        9.91       15.32      3.97 o
  -1   7  13       13.28       14.70      3.45 o
   0   7  13        0.63        1.02      1.57 o
   1   7  13        0.37        6.50      1.54 o
  -4   8  13       18.98       17.61      5.85 o
  -3   8  13       15.53       19.26      8.02 o
  -2   8  13       35.75       36.75      2.92 o
  -1   8  13        6.50        2.02      1.48 o
  -2 -11  14       70.48       60.56      3.96 o
  -1 -11  14       10.35       14.54      5.33 o
   0 -11  14        0.66        3.65      2.79 o
   1 -11  14        2.71        2.81      2.80 o
   2 -11  14        1.42        1.31      1.45 o
  -3 -10  14       21.44       31.72      2.03 o
  -2 -10  14       46.89       46.88      4.30 o
  -1 -10  14       45.45       41.45      1.84 o
   0 -10  14        6.59       10.00      3.18 o
   1 -10  14       16.24       13.56      3.99 o
   2 -10  14       10.85       12.21      1.31 o
   3 -10  14        0.88        1.39      1.15 o
   4 -10  14        1.94        5.09      1.18 o
  -4  -9  14       18.91       13.74      4.27 o
  -3  -9  14        3.67        3.47      2.55 o
  -2  -9  14        0.67        0.66      0.78 o
  -1  -9  14        7.16        6.04      1.61 o
   0  -9  14       52.97       53.28      2.26 o
   1  -9  14        9.27       14.59      2.89 o
   2  -9  14       15.98       12.59      1.48 o
   3  -9  14        1.80        0.01      1.42 o
   4  -9  14        1.16        3.33      1.46 o
  -5  -8  14       18.65       21.68      7.40 o
  -4  -8  14        0.81        3.60      1.37 o
  -3  -8  14        5.82        5.51      1.19 o
  -2  -8  14        0.88        0.36      0.60 o
  -1  -8  14       18.73       11.36      2.71 o
   0  -8  14       51.49       54.07      1.81 o
   1  -8  14       46.69       43.92      1.79 o
   2  -8  14        0.53        0.10      1.05 o
   3  -8  14        6.62        5.25      4.48 o
   4  -8  14        2.59        6.16      1.34 o
   5  -8  14        4.68        7.33      2.12 o
  -6  -7  14        0.08        2.59      1.69 o
  -5  -7  14       17.19       21.91      2.39 o
  -4  -7  14       11.48       13.49      2.64 o
  -3  -7  14        2.21        4.81      0.97 o
  -2  -7  14       10.11       12.59      1.08 o
  -1  -7  14        4.68        4.17      0.88 o
   0  -7  14      562.12      590.77      9.88 o
   1  -7  14        6.05        8.17      1.59 o
   2  -7  14      105.39       93.94      8.66 o
   3  -7  14      107.93       99.62     10.45 o
   4  -7  14       12.06       13.19      3.82 o
   5  -7  14       12.08       17.15      3.88 o
  -6  -6  14        0.27        0.06      1.41 o
  -5  -6  14       43.59       29.09      2.39 o
  -4  -6  14       59.67       57.47      5.35 o
  -3  -6  14       35.71       38.44      3.58 o
  -2  -6  14      139.01      155.89      7.23 o
  -1  -6  14       18.24       15.24      2.71 o
   0  -6  14        3.50        2.51      0.74 o
   1  -6  14      393.60      379.86      8.84 o
   2  -6  14       23.15       23.04      5.32 o
   3  -6  14        0.66        0.12      1.58 o
   4  -6  14       13.99       20.71      2.67 o
   5  -6  14        5.36        4.42      1.32 o
   6  -6  14        0.07        0.56      1.45 o
  -7  -5  14        8.18        9.18      2.93 o
  -6  -5  14        8.40       14.18      5.72 o
  -5  -5  14        0.38        5.08      1.77 o
  -4  -5  14       29.10       18.77      1.03 o
  -3  -5  14      100.84      102.00      7.11 o
  -2  -5  14      104.02      101.80      3.99 o
  -1  -5  14        0.00        0.82      1.33 o
   0  -5  14       66.84       66.42      2.19 o
   1  -5  14       42.57       44.02      1.67 o
   2  -5  14      298.19      310.36     14.51 o
   3  -5  14        2.30        1.14      1.39 o
   4  -5  14        8.80        6.38      1.15 o
   5  -5  14        1.89        1.48      1.27 o
   6  -5  14        2.54        0.19      1.17 o
  -7  -4  14        1.61        1.64      2.16 o
  -6  -4  14        0.17        7.07      3.49 o
  -5  -4  14        5.90        1.83      2.23 o
  -4  -4  14        0.52        0.85      1.31 o
  -3  -4  14      304.17      315.67      6.11 o
  -2  -4  14       81.94       80.30      4.02 o
  -1  -4  14      105.83      106.22      7.57 o
   0  -4  14       69.76       73.70      3.50 o
   1  -4  14        0.94        1.93      0.40 o
   2  -4  14       25.97       20.94      1.64 o
   3  -4  14       47.70       40.06      3.63 o
   4  -4  14       14.07        5.37      2.46 o
   5  -4  14        5.06        7.30      2.29 o
   6  -4  14        3.32        5.10      1.56 o
  -7  -3  14       15.30       12.03      2.17 o
  -6  -3  14        2.61        4.85      2.22 o
  -5  -3  14        1.53        1.35      0.91 o
  -4  -3  14       56.46       56.92      3.05 o
  -3  -3  14       10.01        8.08      0.96 o
  -2  -3  14       46.64       51.24      3.66 o
  -1  -3  14       79.61       64.76      1.97 o
   0  -3  14       11.55        8.06      2.59 o
   1  -3  14       57.47       63.00      3.83 o
   2  -3  14       16.63       13.73      3.07 o
   3  -3  14       77.10       88.45      6.46 o
   4  -3  14      167.34      159.78      5.10 o
   5  -3  14        0.41        0.11      1.37 o
   6  -3  14       14.86       19.08      2.69 o
  -8  -2  14       14.06       23.47      5.27 o
  -7  -2  14       18.48       18.45      3.09 o
  -6  -2  14       22.64       18.98      2.30 o
  -5  -2  14        3.28        3.07      1.65 o
  -4  -2  14       58.26       51.56      2.20 o
  -3  -2  14      275.24      256.51      9.14 o
  -2  -2  14       52.60       48.65      8.51 o
  -1  -2  14       83.60       91.95      4.99 o
   0  -2  14        1.68        5.65      2.44 o
   1  -2  14      142.62      131.56      7.43 o
   2  -2  14       33.59       28.37      5.38 o
   3  -2  14      163.84      168.81     12.18 o
   4  -2  14       15.04       13.02      4.18 o
   5  -2  14       15.41       14.49      2.06 o
   6  -2  14       20.88       20.43      3.15 o
  -8  -1  14       24.57       28.08      5.95 o
  -7  -1  14       25.69       25.95      4.40 o
  -6  -1  14        0.32        0.09      2.39 o
  -5  -1  14       10.77        8.77      1.38 o
  -4  -1  14       74.81       84.87      3.66 o
  -3  -1  14       74.58       78.74     10.56 o
  -2  -1  14       88.28       84.32      4.11 o
  -1  -1  14        0.28        4.99      1.31 o
   0  -1  14        0.10        5.38      1.48 o
   1  -1  14        0.30        0.01      1.54 o
   2  -1  14      179.94      183.43     15.17 o
   3  -1  14       11.00       14.90      3.64 o
   4  -1  14       26.61       32.58      6.00 o
   5  -1  14        4.03        3.39      3.23 o
  -8   0  14       41.30       41.43      6.87 o
  -7   0  14       81.45       58.29      5.89 o
  -6   0  14        2.22        5.26      5.77 o
  -5   0  14       55.69       53.54     13.07 o
  -4   0  14       63.62       75.42     10.61 o
  -3   0  14      111.61       99.45     10.58 o
  -2   0  14       10.37        9.21      1.84 o
  -1   0  14        3.06        7.29      2.40 o
   0   0  14       10.88        6.50      2.21 o
   1   0  14       61.25       69.45      8.09 o
   2   0  14      160.26      172.52      4.55 o
   3   0  14      100.35       98.06      3.26 o
   4   0  14       15.63       16.25      6.48 o
   5   0  14        0.77        1.84      1.99 o
  -8   1  14        2.51        1.83      2.10 o
  -7   1  14       47.10       46.98      3.91 o
  -6   1  14       16.64       18.33      5.23 o
  -5   1  14        1.28        2.78      2.82 o
  -4   1  14       69.39       82.69      7.66 o
  -3   1  14       21.52       17.10      2.02 o
  -2   1  14        9.17        3.45      1.65 o
  -1   1  14        2.77        0.16      1.64 o
   0   1  14        2.77        3.24      1.58 o
   1   1  14      287.56      297.72      8.73 o
   2   1  14       10.10        6.98      1.67 o
   3   1  14       10.11       10.42      1.81 o
   4   1  14        5.53        5.91      2.65 o
   5   1  14        8.44       22.91      3.16 o
  -7   2  14        1.34        0.01      1.98 o
  -6   2  14        0.90        0.07      1.71 o
  -5   2  14       96.86       93.10      7.03 o
  -4   2  14       48.41       39.64      5.12 o
  -3   2  14       12.83       29.04      4.13 o
  -1   2  14       15.02       15.00      2.57 o
   0   2  14       11.72       15.23      2.68 o
   1   2  14      335.64      344.13     10.88 o
   2   2  14       11.18       10.99      7.84 o
   3   2  14        0.88        3.49      1.05 o
   4   2  14       22.55       30.95      4.95 o
  -7   3  14        4.16        6.18      5.96 o
  -6   3  14       67.00       72.87     10.44 o
  -5   3  14       49.03       60.44     10.55 o
  -4   3  14       16.93       15.98      3.78 o
  -3   3  14        9.68       11.72      2.76 o
  -2   3  14        4.68       12.41      4.74 o
  -1   3  14        0.64        1.56      1.59 o
   0   3  14       97.62      106.47      4.53 o
   2   3  14      114.12      103.14      5.07 o
   3   3  14        0.36        0.49      0.80 o
   4   3  14        3.78        8.87      2.05 o
  -7   4  14       16.82       23.21      2.97 o
  -6   4  14       14.84       16.97      4.67 o
  -5   4  14       64.21       63.69      3.72 o
  -4   4  14       27.50       27.29      2.42 o
  -3   4  14        0.34        8.35      3.61 o
  -2   4  14        1.68        0.95      1.67 o
  -1   4  14        2.36        8.76      7.15 o
   0   4  14        0.88        2.15      2.34 o
   1   4  14        7.68        9.04      4.68 o
   2   4  14       80.43       86.28      9.86 o
   3   4  14       10.02       13.36      1.57 o
  -6   5  14       18.61       29.50      5.89 o
  -5   5  14        6.89       10.95      2.91 o
  -4   5  14       22.42       17.02      2.45 o
  -3   5  14        0.49        7.63      7.43 o
  -2   5  14        0.51        2.18      2.33 o
  -1   5  14       13.74       20.78      7.20 o
   0   5  14        0.19        0.89      2.34 o
   1   5  14        8.62        7.31      1.81 o
   2   5  14        3.06        6.55      1.43 o
  -6   6  14        3.93        0.00      1.83 o
  -5   6  14       17.85       29.11      3.38 o
  -4   6  14        2.57        4.35      2.01 o
  -3   6  14        0.31        0.61      3.28 o
  -2   6  14        3.70        2.67      2.84 o
  -1   6  14        0.80        4.84      2.39 o
   0   6  14        0.79        2.78      3.20 o
   1   6  14       15.80       14.72      1.68 o
  -4   7  14        8.33        2.55      2.23 o
  -3   7  14        4.61        1.48      1.60 o
  -2   7  14        1.01        2.14      1.56 o
  -1   7  14       16.86       20.13      9.15 o
   0   7  14       28.05       27.46      2.49 o
   0 -11  15       11.01        8.73      2.22 o
  -2 -10  15        9.93        7.95      1.04 o
  -1 -10  15        0.98        1.86      0.78 o
   0 -10  15        4.44        6.11      0.97 o
   1 -10  15       30.81       32.58      6.69 o
   2 -10  15        0.70        5.02      1.88 o
   3 -10  15        0.70        3.21      2.49 o
  -4  -9  15        0.81        0.62      1.34 o
  -3  -9  15        1.21        0.62      1.33 o
  -2  -9  15       23.47       26.44      1.77 o
  -1  -9  15       52.71       59.57      4.98 o
   0  -9  15        6.43        4.49      2.83 o
   1  -9  15       40.04       42.65      2.29 o
   2  -9  15        1.57        1.31      1.51 o
   3  -9  15       16.57       16.90      1.64 o
   4  -9  15        0.83        3.76      2.34 o
  -5  -8  15        3.61        4.55      1.88 o
  -4  -8  15       21.25       22.04      2.49 o
  -3  -8  15        1.85        2.59      2.79 o
  -2  -8  15       10.83        8.43      2.34 o
  -1  -8  15       27.87       24.62      1.46 o
   0  -8  15        2.49        2.23      1.95 o
   1  -8  15        2.06        2.80      3.24 o
   2  -8  15        0.09        2.12      2.56 o
   3  -8  15        0.05        0.04      1.05 o
   4  -8  15        2.54        2.01      1.84 o
  -5  -7  15        3.35        0.07      2.33 o
  -4  -7  15       12.04       23.08      2.41 o
  -3  -7  15       28.08       26.62      1.98 o
  -2  -7  15        5.79        5.79      1.05 o
  -1  -7  15       81.49       75.15      2.66 o
   0  -7  15       90.78       85.78      9.31 o
   1  -7  15      468.27      504.86      9.33 o
   2  -7  15      175.94      168.25      4.52 o
   3  -7  15       64.65       69.39      3.77 o
   4  -7  15       13.88       15.20      1.52 o
   5  -7  15        1.23        0.01      1.50 o
  -6  -6  15        3.42        4.89      3.26 o
  -5  -6  15        3.74        8.08      1.67 o
  -4  -6  15        0.72        2.84      3.87 o
  -3  -6  15       50.94       43.15      2.32 o
  -2  -6  15       55.03       60.10      4.80 o
  -1  -6  15      289.74      320.08      6.63 o
   0  -6  15      122.61      122.08     10.42 o
   1  -6  15       12.63        5.87      1.13 o
   2  -6  15       23.69       30.97      4.39 o
   3  -6  15       20.75       14.21      1.77 o
   4  -6  15        5.86        4.74      1.88 o
   5  -6  15        0.00        2.00      2.07 o
  -6  -5  15        5.47        7.64      2.29 o
  -5  -5  15       14.57       12.94      2.90 o
  -4  -5  15       63.00       53.28      3.14 o
  -3  -5  15       35.95       32.98      1.41 o
  -2  -5  15       21.35       29.95      1.46 o
  -1  -5  15       41.43       33.30      7.98 o
   0  -5  15        0.24        0.78      1.57 o
   1  -5  15      111.02      155.37      5.44 o
   2  -5  15        3.97        1.47      1.95 o
   3  -5  15        6.18        5.70      4.09 o
   4  -5  15       49.31       59.53      4.60 o
   5  -5  15        5.61        9.33      3.24 o
  -7  -4  15        8.33        3.53      1.49 o
  -6  -4  15        6.81        7.76      2.53 o
  -5  -4  15       17.95       10.20      4.13 o
  -4  -4  15        1.68        1.91      0.94 o
  -3  -4  15       38.23       27.20      1.22 o
  -2  -4  15      181.63      174.18      3.95 o
  -1  -4  15       16.00       18.70      1.88 o
   0  -4  15        8.99       11.50      2.31 o
   1  -4  15        7.61       15.18      2.50 o
   2  -4  15      175.00      196.80     16.01 o
   3  -4  15        0.01        0.00      1.80 o
   4  -4  15       22.46       37.57      2.50 o
   5  -4  15        1.83        5.01      1.03 o
  -7  -3  15        5.59        3.91      1.70 o
  -6  -3  15        0.56        5.26      2.45 o
  -5  -3  15        2.41        2.14      1.78 o
  -4  -3  15        3.05        5.78      2.69 o
  -3  -3  15        7.87        4.17      1.85 o
  -2  -3  15      214.15      201.35      9.30 o
  -1  -3  15       16.03       12.49      4.44 o
   0  -3  15        0.49        0.91      0.70 o
   1  -3  15        3.95        3.64      1.98 o
   2  -3  15       38.25       36.87      3.60 o
   3  -3  15        0.45        2.28      1.67 o
   4  -3  15        1.46        2.42      3.22 o
   5  -3  15       13.97       14.95      3.07 o
  -7  -2  15       17.68       21.10      5.63 o
  -6  -2  15        0.30        4.25      1.98 o
  -5  -2  15       46.41       44.52      3.42 o
  -4  -2  15       35.04       43.72      3.38 o
  -3  -2  15        0.19        1.23      1.59 o
  -2  -2  15      177.64      173.56      4.64 o
  -1  -2  15        5.78        5.05      1.65 o
   0  -2  15        1.11        2.49      1.69 o
   1  -2  15       57.36       51.01      5.21 o
   2  -2  15       14.55       14.32      6.75 o
   3  -2  15       38.00       37.07      8.96 o
   4  -2  15        0.97        0.76      1.41 o
   5  -2  15        0.78        0.02      1.78 o
  -7  -1  15       66.78       73.97      7.01 o
  -6  -1  15        8.31        3.21      2.54 o
  -5  -1  15        0.00        0.81      1.65 o
  -4  -1  15        3.42        2.34      2.86 o
  -3  -1  15       36.68       28.01      6.05 o
  -2  -1  15       22.11       24.13      3.83 o
  -1  -1  15       87.00       83.42      3.40 o
   0  -1  15       12.52        6.28      2.31 o
   1  -1  15       47.13       52.02      2.94 o
   2  -1  15      174.32      185.22      4.67 o
   3  -1  15       11.79       18.12      2.29 o
   4  -1  15        5.40        1.47      1.91 o
   5  -1  15        4.69        3.56      6.14 o
  -7   0  15       35.64       38.51      8.16 o
  -6   0  15        1.53        2.23      1.56 o
  -5   0  15       24.30       19.83      3.31 o
  -4   0  15       79.27       82.99      4.09 o
  -3   0  15        0.96        0.35      1.73 o
  -2   0  15       67.75       53.28      2.81 o
  -1   0  15       12.67        3.79      3.37 o
   0   0  15      184.84      200.29     10.54 o
   1   0  15       19.22       27.21      2.31 o
   2   0  15       18.28       12.64      5.25 o
   3   0  15      116.36      121.59      5.64 o
   4   0  15       87.56       92.55      7.01 o
   5   0  15       27.90       33.08      4.82 o
  -7   1  15        0.01        7.57      5.01 o
  -6   1  15       14.18       13.38      5.64 o
  -5   1  15        5.25        7.02      2.45 o
  -4   1  15       21.35       18.71      2.58 o
  -3   1  15       86.60       85.24     16.12 o
  -2   1  15        1.47        0.02      3.37 o
  -1   1  15       32.55       29.65      7.85 o
   0   1  15       20.00       17.03      4.67 o
   1   1  15      354.71      365.93     13.56 o
   2   1  15       83.28       86.07      9.14 o
   3   1  15        9.83        4.35      2.86 o
   4   1  15        5.19        6.86      2.02 o
  -7   2  15       15.80       24.21      2.54 o
  -6   2  15       29.62       34.34      5.29 o
  -5   2  15        3.93        8.94      4.66 o
  -4   2  15       22.36       22.93      2.93 o
  -3   2  15       99.13       99.71     16.29 o
  -2   2  15      231.08      228.13     11.32 o
  -1   2  15       87.35       76.59      4.13 o
   0   2  15       23.09       23.28      6.82 o
   1   2  15      115.05      131.81      8.73 o
   2   2  15       51.12       59.09      2.79 o
   3   2  15        1.43        5.49      5.11 o
   4   2  15        0.27        1.33      1.75 o
  -7   3  15       12.85       17.29      2.47 o
  -6   3  15       15.20       15.32      3.84 o
  -5   3  15        3.20        3.52      4.02 o
  -4   3  15       18.30       18.28      3.97 o
  -3   3  15        8.12        7.07      2.56 o
  -2   3  15        0.16        1.85      1.80 o
  -1   3  15       44.75       55.35      9.72 o
   0   3  15        6.78       10.09      8.19 o
   1   3  15      123.46      176.94      6.57 o
   2   3  15        0.58        4.01      2.86 o
   3   3  15        2.80        3.03      2.02 o
  -6   4  15       26.69       23.31      2.55 o
  -5   4  15        0.48        0.35      0.96 o
  -4   4  15        9.93        7.56      4.28 o
  -3   4  15       23.79       24.74      5.94 o
  -2   4  15        0.02        1.30      2.43 o
  -1   4  15        3.09        8.10      4.44 o
   0   4  15        0.42        4.39      2.21 o
   1   4  15       75.11       73.98      3.99 o
   2   4  15        2.32        0.01      1.00 o
  -6   5  15       16.47        4.42      3.47 o
  -5   5  15       16.86       15.21      2.19 o
  -4   5  15        2.37        6.37      1.93 o
  -3   5  15        0.03        5.35      5.83 o
  -2   5  15        0.03        3.84      4.55 o
  -1   5  15        0.03        0.24      1.59 o
   0   5  15       60.45       61.64      4.50 o
   1   5  15       10.43       17.62      2.09 o
  -5   6  15        9.27        7.31      3.29 o
  -4   6  15       15.66       11.58      3.78 o
  -3   6  15        8.34        9.89      4.53 o
  -2   6  15       34.74       29.33      3.40 o
  -1   6  15        6.10        0.17      3.18 o
   0   6  15        5.34        3.74      2.60 o
  -1 -10  16        0.01        0.01      0.97 o
   0 -10  16        0.00        1.06      1.17 o
   1 -10  16        0.00        4.67      2.75 o
  -3  -9  16        7.96       12.50      1.56 o
  -2  -9  16       20.73       22.56      2.34 o
  -1  -9  16        1.46        2.13      0.96 o
   0  -9  16       58.10       62.12      3.92 o
   1  -9  16        7.96        8.14      1.37 o
   2  -9  16        1.39        5.46      1.96 o
   3  -9  16        6.17        7.65      1.53 o
  -4  -8  16        0.75        0.01      1.36 o
  -3  -8  16        0.44        4.78      1.71 o
  -2  -8  16       49.09       47.28      2.27 o
  -1  -8  16       55.96       62.04      4.00 o
   0  -8  16       35.66       39.76      2.24 o
   1  -8  16        0.21        0.68      1.42 o
   2  -8  16        0.05        2.14      1.36 o
   3  -8  16        0.14        3.95      1.35 o
  -5  -7  16       10.08        6.21      1.90 o
  -4  -7  16        4.90        8.69      2.98 o
  -3  -7  16        7.58        2.45      1.27 o
  -2  -7  16        0.79        0.89      1.04 o
  -1  -7  16      154.35      165.61      7.80 o
   0  -7  16      223.51      240.90      5.18 o
   1  -7  16        7.92        6.34      1.25 o
   2  -7  16       18.10       23.20      2.04 o
   3  -7  16        1.44        3.66      1.39 o
   4  -7  16        2.00        2.52      3.74 o
  -5  -6  16        9.92        2.38      1.89 o
  -4  -6  16        3.72        6.98      1.45 o
  -3  -6  16        0.17        0.01      1.76 o
  -2  -6  16        0.07        7.05      4.45 o
  -1  -6  16       96.74      101.32      4.13 o
   0  -6  16        7.72        5.91      3.31 o
   1  -6  16      105.56       97.81      7.31 o
   2  -6  16       19.86       19.79      4.14 o
   3  -6  16        8.53        5.60      2.03 o
   4  -6  16        4.71        5.69      2.61 o
  -6  -5  16      104.52       98.39      5.76 o
  -5  -5  16       15.42       18.19      1.96 o
  -4  -5  16        0.34        0.00      1.19 o
  -3  -5  16        1.42        1.21      1.90 o
  -2  -5  16      105.52      109.60      3.26 o
  -1  -5  16       50.20       46.37      2.44 o
   0  -5  16        2.21        4.80      1.21 o
   1  -5  16       10.82       10.63      2.38 o
   2  -5  16       77.86       81.58      3.14 o
   3  -5  16        2.92        3.72      1.77 o
   4  -5  16        1.03        3.47      1.19 o
  -6  -4  16        3.53        0.00      1.47 o
  -5  -4  16       10.30        9.46      4.55 o
  -4  -4  16        8.00        9.58      1.83 o
  -3  -4  16        3.14        8.56      3.27 o
  -2  -4  16      126.36      127.36      3.20 o
  -1  -4  16        6.28        7.98      1.73 o
   0  -4  16       20.60       22.87      5.46 o
   1  -4  16        3.62        5.18      3.17 o
   2  -4  16        7.48        7.98      8.35 o
   3  -4  16      102.34       96.58      6.46 o
   4  -4  16        1.20        0.01      1.29 o
  -6  -3  16        0.73        8.94      2.05 o
  -5  -3  16        3.69        6.27      1.99 o
  -4  -3  16       19.90       24.29      7.72 o
  -3  -3  16       80.22       92.90      4.37 o
  -2  -3  16        2.03        0.79      0.94 o
  -1  -3  16        0.06        2.72      1.48 o
   0  -3  16        1.94        0.34      1.55 o
   1  -3  16      102.86      114.92      4.59 o
   2  -3  16       59.55       66.39      6.20 o
   3  -3  16      101.81       96.00      6.96 o
   4  -3  16       37.22       35.33     11.23 o
  -7  -2  16        0.35        0.01      2.53 o
  -6  -2  16        5.60       10.80      4.19 o
  -5  -2  16        1.38        7.58      7.49 o
  -4  -2  16        1.68        4.11      2.49 o
  -3  -2  16       61.77       51.27      5.32 o
  -2  -2  16        5.83        7.06      4.16 o
  -1  -2  16       37.48       41.63      2.93 o
   0  -2  16        2.49        8.15      7.18 o
   1  -2  16       21.69       29.26      2.32 o
   2  -2  16       20.97       27.29      2.30 o
   3  -2  16        1.97        5.62      2.61 o
   4  -2  16       36.79       37.50      3.90 o
  -7  -1  16       20.20       28.08      6.94 o
  -6  -1  16       13.70       14.07      1.87 o
  -5  -1  16       35.12       33.29     12.54 o
  -4  -1  16       23.09       16.10      7.53 o
  -3  -1  16       29.12       28.83      5.38 o
  -2  -1  16       45.37       38.38      3.74 o
  -1  -1  16        7.78        8.75      1.41 o
   0  -1  16       10.05       13.33      1.89 o
   1  -1  16       33.06       36.88      3.49 o
   2  -1  16       66.20       60.60      7.90 o
   3  -1  16       42.78       41.05      3.20 o
   4  -1  16       38.50       44.04      3.23 o
  -7   0  16       32.76       34.14      4.52 o
  -6   0  16        3.26        6.39      2.80 o
  -5   0  16       22.93       22.39      9.61 o
  -4   0  16       64.50       75.29      4.35 o
  -3   0  16        2.16        0.01      2.13 o
  -2   0  16      178.85      180.34      5.38 o
  -1   0  16        1.69        2.42      2.55 o
   0   0  16      101.90      101.62      4.88 o
   1   0  16        0.66        1.14      1.68 o
   2   0  16       52.25       62.95     11.37 o
   3   0  16       22.02       25.83      2.74 o
   4   0  16       13.54       24.34      2.73 o
  -6   1  16        8.72        8.86      3.93 o
  -5   1  16        0.00        0.61      1.67 o
  -4   1  16        9.24        9.54      2.09 o
  -3   1  16        0.10        5.65      5.34 o
  -2   1  16        5.73        7.05      4.55 o
  -1   1  16        0.01        6.68      4.53 o
   0   1  16      210.01      219.12     15.46 o
   1   1  16       17.61       15.53      4.79 o
   2   1  16       27.07       39.98      9.54 o
   3   1  16        8.52        9.29      4.60 o
  -6   2  16        0.09        0.02      1.57 o
  -5   2  16        3.51        5.96      5.84 o
  -4   2  16       35.64       20.42      3.15 o
  -3   2  16      142.37      137.33      8.66 o
  -1   2  16        1.17        7.30      6.61 o
   0   2  16      167.30      177.68      7.33 o
   1   2  16       16.65       19.08      2.93 o
   2   2  16       12.40       14.44      4.05 o
   3   2  16        0.21        1.38      1.57 o
  -6   3  16       17.75       22.53      6.72 o
  -5   3  16        0.57        0.57      1.75 o
  -4   3  16        4.02        7.28      2.01 o
  -3   3  16        0.15        0.08      3.37 o
  -2   3  16        0.08        0.04      1.75 o
  -1   3  16        1.83        3.44      3.24 o
   0   3  16      138.19      149.70     11.32 o
   1   3  16        3.17        8.35      7.69 o
   2   3  16        1.98        0.10      1.06 o
  -5   4  16        0.72        1.76      1.82 o
  -4   4  16        6.38        5.31      1.94 o
  -3   4  16        3.10        8.02      2.84 o
  -2   4  16        0.65        5.24      1.84 o
  -1   4  16        0.38        1.51      1.85 o
   0   4  16       35.76       20.40      2.82 o
   1   4  16        5.13        5.55      1.25 o
  -4   5  16        0.33        0.85      1.72 o
  -3   5  16        0.40        4.04      1.94 o
  -2   5  16        0.28        2.34      2.39 o
  -1   5  16       24.70       27.58      8.36 o
   0   5  16        2.47        8.14      2.02 o
  -1  -9  17        0.41        1.05      1.31 o
   0  -9  17       23.83       23.01      1.91 o
   1  -9  17        5.93        4.38      4.76 o
  -3  -8  17        0.61        5.55      1.67 o
  -2  -8  17        6.92        5.76      1.57 o
  -1  -8  17        1.67        1.55      1.90 o
   0  -8  17       67.39       67.41      8.13 o
   1  -8  17        3.84        7.13      5.14 o
   2  -8  17        0.16        3.48      4.76 o
  -4  -7  17        0.00        0.43      1.59 o
  -3  -7  17        0.01        0.01      1.57 o
  -2  -7  17      213.26      224.99      9.00 o
  -1  -7  17       70.78       76.46      6.03 o
   0  -7  17        0.96        2.50      1.99 o
   1  -7  17       51.36       52.38      2.51 o
   2  -7  17       66.35       57.69      3.01 o
   3  -7  17       15.66       16.42      1.74 o
  -5  -6  17        2.89        0.02      2.98 o
  -4  -6  17        3.00        5.85      1.78 o
  -3  -6  17       24.11       12.07      1.63 o
  -2  -6  17      258.45      266.27     14.79 o
  -1  -6  17       27.73       26.15      3.38 o
   0  -6  17       62.03       76.73      3.10 o
   1  -6  17        2.53        6.67      1.16 o
   2  -6  17       63.64       61.63      2.58 o
   3  -6  17      100.57       92.73      3.89 o
  -5  -5  17        9.71        4.95      1.50 o
  -4  -5  17       10.18       12.42      1.81 o
  -3  -5  17        6.12        6.69      1.77 o
  -2  -5  17        1.44        9.28      2.98 o
  -1  -5  17       15.41       12.76      1.92 o
   0  -5  17       20.99       22.35      2.43 o
   1  -5  17       19.44       24.87      2.78 o
   2  -5  17        0.26        1.09      1.57 o
   3  -5  17       29.60       39.46      2.25 o
   4  -5  17        1.72        1.63      1.02 o
  -5  -4  17        1.04        4.47      1.37 o
  -4  -4  17        0.08        2.39      2.48 o
  -3  -4  17       86.92       92.63      7.07 o
  -2  -4  17        7.63        5.00      3.29 o
  -1  -4  17        7.34        8.86      6.32 o
   0  -4  17        0.01        1.80      1.86 o
   1  -4  17       16.41       29.65      8.22 o
   2  -4  17       95.86       91.59     12.38 o
   3  -4  17        8.10        8.47      1.51 o
   4  -4  17        1.20        4.56      2.64 o
  -6  -3  17        1.49        5.99      6.37 o
  -5  -3  17       11.95       12.30      4.14 o
  -4  -3  17        1.78        0.11      3.07 o
  -3  -3  17        0.05        1.75      1.78 o
  -2  -3  17       31.88       34.15      2.51 o
  -1  -3  17        3.04        2.84      2.27 o
   0  -3  17       11.18       11.61      3.67 o
   1  -3  17        0.00        0.30      2.33 o
   2  -3  17       25.29       20.24      2.39 o
   3  -3  17        2.28        2.01      2.50 o
   4  -3  17      102.43      117.99      4.98 o
  -6  -2  17       18.96       27.13      3.19 o
  -5  -2  17       13.67        8.91      4.41 o
  -4  -2  17        1.19        1.85      1.94 o
  -3  -2  17       73.79       65.77      3.91 o
  -2  -2  17        5.64        9.62      5.02 o
  -1  -2  17        4.01        7.47      2.45 o
   0  -2  17       22.85       37.49      3.92 o
   1  -2  17        6.57        4.66      1.61 o
   2  -2  17        1.06        3.58      1.64 o
   3  -2  17        1.06       10.29      2.99 o
  -6  -1  17       12.32       18.80      5.41 o
  -5  -1  17       11.25       11.94      2.81 o
  -4  -1  17       19.50       23.31      2.59 o
  -3  -1  17       93.02       92.46      7.35 o
  -2  -1  17        4.58        5.95      1.28 o
  -1  -1  17       22.06       17.02      1.99 o
   0  -1  17       27.23       24.29      4.13 o
   1  -1  17        0.02        0.22      2.43 o
   2  -1  17       17.13       27.31      8.67 o
   3  -1  17       33.02       45.46      5.90 o
  -6   0  17        0.27        0.00      1.71 o
  -5   0  17       12.12       12.68      7.03 o
  -4   0  17        6.13        3.01      1.85 o
  -3   0  17       75.57       80.18      6.63 o
  -2   0  17        5.17       11.84      9.30 o
  -1   0  17       23.43       30.25      6.94 o
   0   0  17        9.56       17.36      9.90 o
   1   0  17        8.57        5.60      1.89 o
   2   0  17        0.90       13.68      4.23 o
   3   0  17       13.00       25.59      5.50 o
  -6   1  17        6.12       11.05      3.66 o
  -5   1  17        0.62        0.00      2.42 o
  -4   1  17        2.60        2.21      2.40 o
  -3   1  17        9.36        9.64      2.13 o
  -2   1  17       26.63       30.43      2.95 o
  -1   1  17      217.69      222.19      9.64 o
   0   1  17        1.20        1.23      1.66 o
   1   1  17        2.41        2.15      2.04 o
   2   1  17       10.23       20.57      3.99 o
  -5   2  17        5.71       11.18      4.21 o
  -4   2  17        4.57       12.62      2.29 o
  -3   2  17        0.58        4.43      4.62 o
  -2   2  17       17.30       19.82      2.57 o
  -1   2  17      194.80      205.34     12.35 o
   0   2  17        4.17        7.72      1.97 o
   2   2  17        6.07        6.75      6.79 o
  -5   3  17        1.18        1.97      1.92 o
  -4   3  17       10.50       15.95      7.46 o
  -3   3  17        5.17       14.69      4.51 o
  -2   3  17        0.79        3.81      3.17 o
  -1   3  17       53.24       56.05      9.48 o
   0   3  17       15.58       12.41      2.22 o
   1   3  17        0.16        0.00      1.75 o
  -4   4  17        0.16        4.39      2.13 o
  -3   4  17        0.01        0.08      1.67 o
  -2   4  17        0.44        0.01      1.67 o
  -1   4  17       27.58       33.68      7.12 o
   0   4  17       24.26       32.56      7.23 o
  -1  -8  18      200.68      221.65     18.56 o
   0  -8  18       46.42       44.64      7.80 o
  -3  -7  18        4.32        6.08      2.21 o
  -2  -7  18        6.43        4.60      1.90 o
  -1  -7  18       86.59      101.92      5.09 o
   0  -7  18        0.06        3.49      4.61 o
   1  -7  18       33.97       39.53      2.40 o
   2  -7  18        4.82        5.29      3.39 o
  -4  -6  18       10.68        9.03      2.04 o
  -3  -6  18      138.67      151.61      5.19 o
  -2  -6  18        3.92        8.49      4.93 o
  -1  -6  18        1.37        2.44      2.44 o
   0  -6  18        0.25        1.15      1.29 o
   1  -6  18        3.80        1.88      2.08 o
   2  -6  18       22.95       24.41      4.21 o
  -4  -5  18       22.92       22.74      2.09 o
  -3  -5  18        0.83        4.31      3.76 o
  -2  -5  18        8.87        9.75      2.45 o
  -1  -5  18        0.06        1.22      1.73 o
   0  -5  18        4.27        0.23      1.45 o
   1  -5  18       12.57       15.12      3.67 o
   2  -5  18       51.11       50.15      5.41 o
  -5  -4  18        5.07       10.11      1.68 o
  -4  -4  18       24.50       32.05      4.61 o
  -3  -4  18       15.39       14.16      2.20 o
  -2  -4  18        0.13        0.06      2.41 o
  -1  -4  18        8.20        9.58      1.81 o
   0  -4  18        4.31        4.12      4.23 o
   1  -4  18       26.45       27.37      4.70 o
   2  -4  18        0.76        1.96      1.37 o
   3  -4  18       54.23       44.85      2.53 o
  -5  -3  18        0.42        8.41      2.53 o
  -4  -3  18       37.94       32.16      5.78 o
  -3  -3  18       18.72       21.40     12.60 o
  -2  -3  18        5.16       10.28      6.17 o
  -1  -3  18        8.04        8.29      2.74 o
   0  -3  18       11.51       22.06      2.94 o
   1  -3  18       27.16       13.21      5.71 o
   3  -3  18        0.47        2.19      2.33 o
  -5  -2  18       21.31       28.68      2.57 o
  -4  -2  18       12.99        8.86      1.90 o
  -3  -2  18        8.75       26.18      8.62 o
  -2  -2  18        4.15        0.53      1.54 o
  -1  -2  18        1.14        0.56      1.73 o
   0  -2  18        0.14        1.94      2.03 o
   1  -2  18        1.04        0.01      1.70 o
   2  -2  18        0.74        3.09      3.44 o
  -5  -1  18        9.19       11.07      3.64 o
  -4  -1  18        7.77        8.91      2.02 o
  -3  -1  18        1.57        1.31      1.78 o
  -2  -1  18        2.05        0.17      2.07 o
  -1  -1  18       26.67       19.38      2.12 o
   0  -1  18        2.58        3.56      3.83 o
   1  -1  18        0.82        2.04      1.86 o
   2  -1  18        0.01        0.67      1.85 o
  -5   0  18        0.18        5.18      5.47 o
  -4   0  18        8.00        7.74      3.10 o
  -3   0  18       16.32       15.30      2.18 o
  -2   0  18        7.03       19.37      4.48 o
  -1   0  18        8.25        6.36      3.27 o
   0   0  18       13.20       12.71      4.35 o
   1   0  18       14.04       21.74      6.62 o
   2   0  18       36.37       37.52      4.91 o
  -5   1  18        0.40        0.36      1.78 o
  -4   1  18        0.29        2.64      2.73 o
  -3   1  18        0.83        0.03      4.02 o
  -2   1  18      141.80      159.21     12.47 o
  -1   1  18        2.01        5.14      4.01 o
   0   1  18       32.55       33.66      4.93 o
   1   1  18       16.71       10.77      2.06 o
  -4   2  18       27.37       27.86      5.72 o
  -3   2  18       26.65       25.90      7.56 o
  -2   2  18       89.43      103.39      6.90 o
  -1   2  18       37.91       28.91      3.57 o
   0   2  18       14.22       23.00      3.12 o
  -3   3  18       19.97       23.93      2.90 o
  -2   3  18        3.28        2.12      2.36 o
  -1   3  18       47.56       45.13      3.47 o
  -2  -6  19       14.75       16.13      2.51 o
  -1  -6  19       16.08       17.97      2.35 o
   0  -6  19        0.00        0.01      1.70 o
  -3  -5  19       45.98       46.65      3.59 o
  -2  -5  19       11.32       14.79      6.78 o
  -1  -5  19       22.99       24.48      4.80 o
   0  -5  19        3.15        2.06      2.22 o
   1  -5  19        0.90        1.28      1.60 o
  -3  -4  19        1.52        2.89      2.95 o
  -2  -4  19        8.94       15.54      2.87 o
  -1  -4  19        0.55        3.61      3.49 o
   0  -4  19       11.08       16.32      5.82 o
   1  -4  19        7.25        4.23      1.67 o
  -4  -3  19        0.13        0.13      1.59 o
  -3  -3  19        6.06        1.05      1.66 o
  -2  -3  19        5.85        3.44      2.47 o
  -1  -3  19       19.53       12.13      3.46 o
   0  -3  19       21.61       27.25      2.67 o
   1  -3  19        0.65        0.90      1.67 o
  -4  -2  19        0.23        1.95      2.09 o
  -3  -2  19        0.69        8.26      5.61 o
  -2  -2  19        1.40        4.25      2.54 o
  -1  -2  19        2.98        0.11      1.72 o
   0  -2  19        7.20        5.73      3.54 o
   1  -2  19        4.12        5.63      2.50 o
  -4  -1  19        0.36        1.75      1.75 o
  -3  -1  19        1.09        5.15      5.49 o
  -2  -1  19       26.07       26.39      8.20 o
  -1  -1  19       18.00       25.64      5.01 o
   0  -1  19        3.44        1.34      1.70 o
   1  -1  19        0.08        3.89      4.38 o
  -3   0  19        0.02        0.38      1.68 o
  -2   0  19       23.49       25.42      5.02 o
  -1   0  19       15.86       12.40      2.27 o
   0   0  19        0.48        4.97      5.41 o
  -3   1  19       86.24       82.47      7.37 o
  -2   1  19        3.88        1.00      1.67 o
  -1   1  19        9.02       17.23      4.38 o
 
